# Supplementary material for: Influence of Light on Particulate Organic Matter Utilization by Attached and Free-Living Marine Bacteria
Source: Front Microbiol. 2019 Jun 4;10:1204. doi: 10.3389/fmicb.2019.01204 (PMC6558058; doi:10.3389/fmicb.2019.01204)
Supplement: Supplementary file 1 [file Table_1.XLSX]

## Sheet: SPOT_photoheterotrophy_fixed.xl
taxon	PROBE_name	PROBE_SEQUENCE	taxonomy
890_1_C_2	890_1_C_2-4	CTTCGCTCCCCACGCTTTCGTCCCT	BD1-5
890_1_C_2	890_1_C_2-6	GGACCCCCATATTACTAGAGGAGCT	BD1-5
890_1_C_2	890_1_C_2-5	TGGACCCCCATATTACTAGAGGAGC	BD1-5
890_1_C_2	890_1_C_2-7	GACCCCCATATTACTAGAGGAGCTT	BD1-5
890_1_C_2	890_1_C_2-8	CATGGACCCCCATATTACTAGAGGA	BD1-5
890_1_C_2	890_1_C_2-3	AATCTTTACTCCGAAGAGCACATCC	BD1-5
890_1_C_2	890_1_C_2-11	ATGGACCCCCATATTACTAGAGGAG	BD1-5
890_1_C_2	890_1_C_2-13	ACCCCCATATTACTAGAGGAGCTTC	BD1-5
890_1_C_2	890_1_C_2-19	CCCCCATATTACTAGAGGAGCTTCC	BD1-5
890_1_C_2	890_1_C_2-9	CCATGGACCCCCATATTACTAGAGG	BD1-5
890_1_C_2	890_1_C_2-18	TACCATGGACCCCCATATTACTAGA	BD1-5
890_1_C_2	890_1_C_2-10	ACCATGGACCCCCATATTACTAGAG	BD1-5
890_1_D_5	890_1_D_5-19	ACCCCCTACTGATCGAAGTCTTGGT	Bacteroidetes;Cytophagia;Cytophagales;Flammeovirgaceae;Marinoscillum
890_1_D_5	890_1_D_5-10	CCCCAGTTACTAGCTCTACCCTAAA	Bacteroidetes;Cytophagia;Cytophagales;Flammeovirgaceae;Marinoscillum
890_1_D_5	890_1_D_5-20	AAGCAACCATCTTCAGATATATCCA	Bacteroidetes;Cytophagia;Cytophagales;Flammeovirgaceae;Marinoscillum
890_1_D_5	890_1_D_5-9	CCGGTCGCCACTTACCGAAGTAAGT	Bacteroidetes;Cytophagia;Cytophagales;Flammeovirgaceae;Marinoscillum
890_1_D_5	890_1_D_5-1	TTACTAGCTCTACCCTAAACAGCGC	Bacteroidetes;Cytophagia;Cytophagales;Flammeovirgaceae;Marinoscillum
890_1_D_5	890_1_D_5-6	CGGTCGCCACTTACCGAAGTAAGTG	Bacteroidetes;Cytophagia;Cytophagales;Flammeovirgaceae;Marinoscillum
890_1_D_5	890_1_D_5-15	TAGTACCGTCAGTTACTCTCGCAAG	Bacteroidetes;Cytophagia;Cytophagales;Flammeovirgaceae;Marinoscillum
890_1_D_5	890_1_D_5-13	CGCCGGTCGCCACTTACCGAAGTAA	Bacteroidetes;Cytophagia;Cytophagales;Flammeovirgaceae;Marinoscillum
890_1_D_5	890_1_D_5-16	CGTAAGATCGTCATCCTGCACGCGG	Bacteroidetes;Cytophagia;Cytophagales;Flammeovirgaceae;Marinoscillum
890_1_D_5	890_1_D_5-2	CCAGTTACTAGCTCTACCCTAAACA	Bacteroidetes;Cytophagia;Cytophagales;Flammeovirgaceae;Marinoscillum
890_1_D_5	890_1_D_5-3	CCACTTACCGAAGTAAGTGCTGCCC	Bacteroidetes;Cytophagia;Cytophagales;Flammeovirgaceae;Marinoscillum
890_1_D_5	890_1_D_5-12	TACTCTCGCAAGAGTATTTTCTTCC	Bacteroidetes;Cytophagia;Cytophagales;Flammeovirgaceae;Marinoscillum
890_1_E_6	890_1_E_6-15	CGAACCGACCCCTCCTTTTCGGGAG	Verrucomicrobia;Verrucomicrobiae;Verrucomicrobiales;Verrucomicrobiaceae;Roseibacillus
890_1_E_6	890_1_E_6-19	AACCGACCCCTCCTTTTCGGGAGGG	Verrucomicrobia;Verrucomicrobiae;Verrucomicrobiales;Verrucomicrobiaceae;Roseibacillus
890_1_E_6	890_1_E_6-24	CCGACCCCTCCTTTTCGGGAGGGTA	Verrucomicrobia;Verrucomicrobiae;Verrucomicrobiales;Verrucomicrobiaceae;Roseibacillus
890_1_E_6	890_1_E_6-23	ACCGACCCCTCCTTTTCGGGAGGGT	Verrucomicrobia;Verrucomicrobiae;Verrucomicrobiales;Verrucomicrobiaceae;Roseibacillus
890_1_E_6	890_1_E_6-18	GAACCGACCCCTCCTTTTCGGGAGG	Verrucomicrobia;Verrucomicrobiae;Verrucomicrobiales;Verrucomicrobiaceae;Roseibacillus
890_1_E_6	890_1_E_6-25	GACCCCTCCTTTTCGGGAGGGTATG	Verrucomicrobia;Verrucomicrobiae;Verrucomicrobiales;Verrucomicrobiaceae;Roseibacillus
890_1_E_6	890_1_E_6-17	ACGGCTCCGTTGCTGATGAGCCATT	Verrucomicrobia;Verrucomicrobiae;Verrucomicrobiales;Verrucomicrobiaceae;Roseibacillus
890_1_E_6	890_1_E_6-13	GGCCGAACCGACCCCTCCTTTTCGG	Verrucomicrobia;Verrucomicrobiae;Verrucomicrobiales;Verrucomicrobiaceae;Roseibacillus
890_1_E_6	890_1_E_6-3	GCCGAACCGACCCCTCCTTTTCGGG	Verrucomicrobia;Verrucomicrobiae;Verrucomicrobiales;Verrucomicrobiaceae;Roseibacillus
890_1_E_6	890_1_E_6-29	CATCATCCGGCCGAACCGACCCCTC	Verrucomicrobia;Verrucomicrobiae;Verrucomicrobiales;Verrucomicrobiaceae;Roseibacillus
890_1_E_6	890_1_E_6-1	CCGAACCGACCCCTCCTTTTCGGGA	Verrucomicrobia;Verrucomicrobiae;Verrucomicrobiales;Verrucomicrobiaceae;Roseibacillus
890_1_E_6	890_1_E_6-16	CGGCTCCGTTGCTGATGAGCCATTA	Verrucomicrobia;Verrucomicrobiae;Verrucomicrobiales;Verrucomicrobiaceae;Roseibacillus
890_1_E_8	890_1_E_8-26	CTCCGATTAACGCTTGCACCCCCCG	Proteobacteria;Proteobacteria;Gammaproteobacteriaproteobacteria;Legionellales;Legionellaceae;uncultured
890_1_E_8	890_1_E_8-29	ACATGCCCGAAGGCACCCGAAATCT	Proteobacteria;Proteobacteria;Gammaproteobacteriaproteobacteria;Legionellales;Legionellaceae;uncultured
890_1_E_8	890_1_E_8-6	AGGCACCCGAAATCTCTTCCGGTTT	Proteobacteria;Proteobacteria;Gammaproteobacteriaproteobacteria;Legionellales;Legionellaceae;uncultured
890_1_E_8	890_1_E_8-2	GAAGGCACCCGAAATCTCTTCCGGT	Proteobacteria;Proteobacteria;Gammaproteobacteriaproteobacteria;Legionellales;Legionellaceae;uncultured
890_1_E_8	890_1_E_8-13	AGCACCTGTTCTAACATGCCCGAAG	Proteobacteria;Proteobacteria;Gammaproteobacteriaproteobacteria;Legionellales;Legionellaceae;uncultured
890_1_E_8	890_1_E_8-28	ATGCCCGAAGGCACCCGAAATCTCT	Proteobacteria;Proteobacteria;Gammaproteobacteriaproteobacteria;Legionellales;Legionellaceae;uncultured
890_1_E_8	890_1_E_8-24	GCCCGAAGGCACCCGAAATCTCTTC	Proteobacteria;Proteobacteria;Gammaproteobacteriaproteobacteria;Legionellales;Legionellaceae;uncultured
890_1_E_8	890_1_E_8-1	CCTGTTCTAACATGCCCGAAGGCAC	Proteobacteria;Proteobacteria;Gammaproteobacteriaproteobacteria;Legionellales;Legionellaceae;uncultured
890_1_E_8	890_1_E_8-21	GCAGCACCTGTTCTAACATGCCCGA	Proteobacteria;Proteobacteria;Gammaproteobacteriaproteobacteria;Legionellales;Legionellaceae;uncultured
890_1_E_8	890_1_E_8-12	CACCTGTTCTAACATGCCCGAAGGC	Proteobacteria;Proteobacteria;Gammaproteobacteriaproteobacteria;Legionellales;Legionellaceae;uncultured
890_1_E_8	890_1_E_8-16	CCCGAAGGCACCCGAAATCTCTTCC	Proteobacteria;Proteobacteria;Gammaproteobacteriaproteobacteria;Legionellales;Legionellaceae;uncultured
890_1_E_8	890_1_E_8-31	ATAACTCCGATTAACGCTTGCACCC	Proteobacteria;Proteobacteria;Gammaproteobacteriaproteobacteria;Legionellales;Legionellaceae;uncultured
890_1_F_11	890_1_F_11-17	CTCCAATCCGGACTGAGACAGTGTT	Proteobacteria;Deltaproteobacteria;Myxococcales;0319-6G20
890_1_F_11	890_1_F_11-4	CCTATCACCGAGTCTCCGAAGAGAA	Proteobacteria;Deltaproteobacteria;Myxococcales;0319-6G20
890_1_F_11	890_1_F_11-25	GCCATGCAGCACCTATCACCGAGTC	Proteobacteria;Deltaproteobacteria;Myxococcales;0319-6G20
890_1_F_11	890_1_F_11-31	TGTCCCGGGATGTTAAGGGTAGGTA	Proteobacteria;Deltaproteobacteria;Myxococcales;0319-6G20
890_1_F_11	890_1_F_11-21	CCAATCCGGACTGAGACAGTGTTTT	Proteobacteria;Deltaproteobacteria;Myxococcales;0319-6G20
890_1_F_11	890_1_F_11-14	CCATGCAGCACCTATCACCGAGTCT	Proteobacteria;Deltaproteobacteria;Myxococcales;0319-6G20
890_1_F_11	890_1_F_11-16	TCCAATCCGGACTGAGACAGTGTTT	Proteobacteria;Deltaproteobacteria;Myxococcales;0319-6G20
890_1_F_11	890_1_F_11-29	ACTCCAATCCGGACTGAGACAGTGT	Proteobacteria;Deltaproteobacteria;Myxococcales;0319-6G20
890_1_F_11	890_1_F_11-3	CTCAGGAGATTAACTTCCCAAACAC	Proteobacteria;Deltaproteobacteria;Myxococcales;0319-6G20
890_1_F_11	890_1_F_11-9	CAATCCGAACAACGCTTGCACCTTC	Proteobacteria;Deltaproteobacteria;Myxococcales;0319-6G20
890_1_F_11	890_1_F_11-28	AATCCGAACAACGCTTGCACCTTCC	Proteobacteria;Deltaproteobacteria;Myxococcales;0319-6G20
890_1_F_11	890_1_F_11-20	ATCCGGACTGAGACAGTGTTTTACC	Proteobacteria;Deltaproteobacteria;Myxococcales;0319-6G20
890_1_G_2	890_1_G_2-6	CACCTCAGCGTCAATATCGAGCCAG	Proteobacteria;Proteobacteria;Alphaproteobacteriaproteobacteria;Rhodospirillales;Rhodospirillaceae;uncultured
890_1_G_2	890_1_G_2-13	CGAGCCAGGTAGCCGCCTTCGCCAC	Proteobacteria;Proteobacteria;Alphaproteobacteriaproteobacteria;Rhodospirillales;Rhodospirillaceae;uncultured
890_1_G_2	890_1_G_2-30	AGCCAGGTAGCCGCCTTCGCCACTG	Proteobacteria;Proteobacteria;Alphaproteobacteriaproteobacteria;Rhodospirillales;Rhodospirillaceae;uncultured
890_1_G_2	890_1_G_2-3	CCGGCCGAACCGAAGAAATCCATCT	Proteobacteria;Proteobacteria;Alphaproteobacteriaproteobacteria;Rhodospirillales;Rhodospirillaceae;uncultured
890_1_G_2	890_1_G_2-9	TGTCCGGCCGAACCGAAGAAATCCA	Proteobacteria;Proteobacteria;Alphaproteobacteriaproteobacteria;Rhodospirillales;Rhodospirillaceae;uncultured
890_1_G_2	890_1_G_2-8	GGCCGAACCGAAGAAATCCATCTCT	Proteobacteria;Proteobacteria;Alphaproteobacteriaproteobacteria;Rhodospirillales;Rhodospirillaceae;uncultured
890_1_G_2	890_1_G_2-11	CATCAGAGTGCCCAACTAAATGCTG	Proteobacteria;Proteobacteria;Alphaproteobacteriaproteobacteria;Rhodospirillales;Rhodospirillaceae;uncultured
890_1_G_2	890_1_G_2-29	TCGAACGCGGGATCCTCTAACGACG	Proteobacteria;Proteobacteria;Alphaproteobacteriaproteobacteria;Rhodospirillales;Rhodospirillaceae;uncultured
890_1_G_2	890_1_G_2-4	GTCCGGCCGAACCGAAGAAATCCAT	Proteobacteria;Proteobacteria;Alphaproteobacteriaproteobacteria;Rhodospirillales;Rhodospirillaceae;uncultured
890_1_G_2	890_1_G_2-7	GATAGCGAGGGTTGCGCTCGTTGCG	Proteobacteria;Proteobacteria;Alphaproteobacteriaproteobacteria;Rhodospirillales;Rhodospirillaceae;uncultured
890_1_G_2	890_1_G_2-21	CCATCAGAGTGCCCAACTAAATGCT	Proteobacteria;Proteobacteria;Alphaproteobacteriaproteobacteria;Rhodospirillales;Rhodospirillaceae;uncultured
890_1_G_2	890_1_G_2-17	AACGCGGGATCCTCTAACGACGGCC	Proteobacteria;Proteobacteria;Alphaproteobacteriaproteobacteria;Rhodospirillales;Rhodospirillaceae;uncultured
890_1_G_6	890_1_G_6-5	CGCGGGGCCCCCCCCCCCCCCCAAA	Bacteroidetes;Flavobacteria;Flavobacteriales;Flavobacteriaceae;uncultured
890_1_G_6	890_1_G_6-8	CCGCGGGGCCCCCCCCCCCCCCCAA	Bacteroidetes;Flavobacteria;Flavobacteriales;Flavobacteriaceae;uncultured
890_1_G_6	890_1_G_6-18	ACCTATCATTGGCATGGGAAGGCCG	Bacteroidetes;Flavobacteria;Flavobacteriales;Flavobacteriaceae;uncultured
890_1_G_6	890_1_G_6-16	ATCTAGCCTAAAAGGAAAGCATAAG	Bacteroidetes;Flavobacteria;Flavobacteriales;Flavobacteriaceae;uncultured
890_1_G_6	890_1_G_6-19	GTATTCACGATCATGCTGATATCCG	Bacteroidetes;Flavobacteria;Flavobacteriales;Flavobacteriaceae;uncultured
890_1_G_6	890_1_G_6-10	AATCCGAAGGCGCAAACTTAAAAAA	Bacteroidetes;Flavobacteria;Flavobacteriales;Flavobacteriaceae;uncultured
890_1_G_6	890_1_G_6-30	CGGACGTATTCACGATCATGCTGAT	Bacteroidetes;Flavobacteria;Flavobacteriales;Flavobacteriaceae;uncultured
890_1_G_6	890_1_G_6-17	ACTAAATCTTGATGCCAAGTCTCAG	Bacteroidetes;Flavobacteria;Flavobacteriales;Flavobacteriaceae;uncultured
890_1_G_6	890_1_G_6-1	GCAATCGGTATTCTAAGTAATCTCT	Bacteroidetes;Flavobacteria;Flavobacteriales;Flavobacteriaceae;uncultured
890_1_G_6	890_1_G_6-7	CAGCATGACCTTTAGCAACTAACAA	Bacteroidetes;Flavobacteria;Flavobacteriales;Flavobacteriaceae;uncultured
890_1_G_6	890_1_G_6-14	CCTCAACTCGTGAGACTGTTTCTTC	Bacteroidetes;Flavobacteria;Flavobacteriales;Flavobacteriaceae;uncultured
890_1_G_6	890_1_G_6-22	GGGCGGAGTACCGGGATCATGGCTG	Bacteroidetes;Flavobacteria;Flavobacteriales;Flavobacteriaceae;uncultured
890_1_H_10	890_1_H_10-9	CGGAACTTTAACTCTTAATCCATGC	Bacteroidetes;Bacteroidia;Bacteroidales;Marinilabiaceae;Marinilabilia
890_1_H_10	890_1_H_10-19	GCGAACTTAGAGTACAATGGAGCAT	Bacteroidetes;Bacteroidia;Bacteroidales;Marinilabiaceae;Marinilabilia
890_1_H_10	890_1_H_10-23	TAACTCTTAATCCATGCGAACTTAG	Bacteroidetes;Bacteroidia;Bacteroidales;Marinilabiaceae;Marinilabilia
890_1_H_10	890_1_H_10-13	ATGCGAACTTAGAGTACAATGGAGC	Bacteroidetes;Bacteroidia;Bacteroidales;Marinilabiaceae;Marinilabilia
890_1_H_10	890_1_H_10-3	TAACCGTCGGAACTTTAACTCTTAA	Bacteroidetes;Bacteroidia;Bacteroidales;Marinilabiaceae;Marinilabilia
890_1_H_10	890_1_H_10-4	TCGGAACTTTAACTCTTAATCCATG	Bacteroidetes;Bacteroidia;Bacteroidales;Marinilabiaceae;Marinilabilia
890_1_H_10	890_1_H_10-22	CCATGCGAACTTAGAGTACAATGGA	Bacteroidetes;Bacteroidia;Bacteroidales;Marinilabiaceae;Marinilabilia
890_1_H_10	890_1_H_10-30	TCCATGCGAACTTAGAGTACAATGG	Bacteroidetes;Bacteroidia;Bacteroidales;Marinilabiaceae;Marinilabilia
890_1_H_10	890_1_H_10-29	GAGTACAATGGAGCATTAATCCCCG	Bacteroidetes;Bacteroidia;Bacteroidales;Marinilabiaceae;Marinilabilia
890_1_H_10	890_1_H_10-8	CTTTAACCGTCGGAACTTTAACTCT	Bacteroidetes;Bacteroidia;Bacteroidales;Marinilabiaceae;Marinilabilia
890_1_H_10	890_1_H_10-2	TTAACCGTCGGAACTTTAACTCTTA	Bacteroidetes;Bacteroidia;Bacteroidales;Marinilabiaceae;Marinilabilia
890_1_H_10	890_1_H_10-1	AACCGTCGGAACTTTAACTCTTAAT	Bacteroidetes;Bacteroidia;Bacteroidales;Marinilabiaceae;Marinilabilia
890_2_A_10	890_2_A_10-28	CCTCCCAAGGGTTAGAGTAACGACT	Proteobacteria;Proteobacteria;Gammaproteobacteriaproteobacteria;E01-9C-26 marine group
890_2_A_10	890_2_A_10-12	GCACTCCTCCCAAGGGTTAGAGTAA	Proteobacteria;Proteobacteria;Gammaproteobacteriaproteobacteria;E01-9C-26 marine group
890_2_A_10	890_2_A_10-10	TACCCCCAACACCTAGTGCCCAACG	Proteobacteria;Proteobacteria;Gammaproteobacteriaproteobacteria;E01-9C-26 marine group
890_2_A_10	890_2_A_10-2	GGCCACCTTTAGTTCTCGCCACATG	Proteobacteria;Proteobacteria;Gammaproteobacteriaproteobacteria;E01-9C-26 marine group
890_2_A_10	890_2_A_10-15	TAGGCCACCTTTAGTTCTCGCCACA	Proteobacteria;Proteobacteria;Gammaproteobacteriaproteobacteria;E01-9C-26 marine group
890_2_A_10	890_2_A_10-16	ATAGGCCACCTTTAGTTCTCGCCAC	Proteobacteria;Proteobacteria;Gammaproteobacteriaproteobacteria;E01-9C-26 marine group
890_2_A_10	890_2_A_10-14	GGATAGGCCACCTTTAGTTCTCGCC	Proteobacteria;Proteobacteria;Gammaproteobacteriaproteobacteria;E01-9C-26 marine group
890_2_A_10	890_2_A_10-13	GGCGCACTCCTCCCAAGGGTTAGAG	Proteobacteria;Proteobacteria;Gammaproteobacteriaproteobacteria;E01-9C-26 marine group
890_2_A_10	890_2_A_10-17	GCGCACTCCTCCCAAGGGTTAGAGT	Proteobacteria;Proteobacteria;Gammaproteobacteriaproteobacteria;E01-9C-26 marine group
890_2_A_10	890_2_A_10-9	AATCGGGGATTCGTCCCACCTAACA	Proteobacteria;Proteobacteria;Gammaproteobacteriaproteobacteria;E01-9C-26 marine group
890_2_A_10	890_2_A_10-5	TCACTATTTGCAATCGGGGATTCGT	Proteobacteria;Proteobacteria;Gammaproteobacteriaproteobacteria;E01-9C-26 marine group
890_2_A_10	890_2_A_10-19	CGCACTCCTCCCAAGGGTTAGAGTA	Proteobacteria;Proteobacteria;Gammaproteobacteriaproteobacteria;E01-9C-26 marine group
890_2_A_11	890_2_A_11-20	TTAAACCCACCATATCTAGTGCACA	Proteobacteria;Deltaproteobacteria;Bdellovibrionales;Bacteriovoraceae;uncultured
890_2_A_11	890_2_A_11-4	GGCAGGGGTTAAACCCACCATATCT	Proteobacteria;Deltaproteobacteria;Bdellovibrionales;Bacteriovoraceae;uncultured
890_2_A_11	890_2_A_11-30	GGTATTAGCCCGAATTTCTCCGAGT	Proteobacteria;Deltaproteobacteria;Bdellovibrionales;Bacteriovoraceae;uncultured
890_2_A_11	890_2_A_11-13	CCCATTGTATGCACCATTGTATTAC	Proteobacteria;Deltaproteobacteria;Bdellovibrionales;Bacteriovoraceae;uncultured
890_2_A_11	890_2_A_11-14	GCAGGGGTTAAACCCACCATATCTA	Proteobacteria;Deltaproteobacteria;Bdellovibrionales;Bacteriovoraceae;uncultured
890_2_A_11	890_2_A_11-8	ACGACACGGCAGGGGTTAAACCCAC	Proteobacteria;Deltaproteobacteria;Bdellovibrionales;Bacteriovoraceae;uncultured
890_2_A_11	890_2_A_11-7	ACACGGCAGGGGTTAAACCCACCAT	Proteobacteria;Deltaproteobacteria;Bdellovibrionales;Bacteriovoraceae;uncultured
890_2_A_11	890_2_A_11-3	CGGCAGGGGTTAAACCCACCATATC	Proteobacteria;Deltaproteobacteria;Bdellovibrionales;Bacteriovoraceae;uncultured
890_2_A_11	890_2_A_11-24	TAACAGTTTCAGACGCAGTTTCGGG	Proteobacteria;Deltaproteobacteria;Bdellovibrionales;Bacteriovoraceae;uncultured
890_2_A_11	890_2_A_11-19	ATTGTATGCACCATTGTATTACGTG	Proteobacteria;Deltaproteobacteria;Bdellovibrionales;Bacteriovoraceae;uncultured
890_2_A_11	890_2_A_11-1	CACGGCAGGGGTTAAACCCACCATA	Proteobacteria;Deltaproteobacteria;Bdellovibrionales;Bacteriovoraceae;uncultured
890_2_A_11	890_2_A_11-31	GTTAAACCCACCATATCTAGTGCAC	Proteobacteria;Deltaproteobacteria;Bdellovibrionales;Bacteriovoraceae;uncultured
890_2_B_6	890_2_B_6-15	GGAAGCCTCGATTAAAAGACGGTCA	Firmicutes;Clostridia;Clostridiales;Family XII Incertae Sedis;Fusibacter
890_2_B_6	890_2_B_6-14	TAAAAGACGGTCAATTGGATGTCAA	Firmicutes;Clostridia;Clostridiales;Family XII Incertae Sedis;Fusibacter
890_2_B_6	890_2_B_6-16	GAAGCCTCGATTAAAAGACGGTCAA	Firmicutes;Clostridia;Clostridiales;Family XII Incertae Sedis;Fusibacter
890_2_B_6	890_2_B_6-17	AAGCCTCGATTAAAAGACGGTCAAT	Firmicutes;Clostridia;Clostridiales;Family XII Incertae Sedis;Fusibacter
890_2_B_6	890_2_B_6-3	CTCGATTAAAAGACGGTCAATTGGA	Firmicutes;Clostridia;Clostridiales;Family XII Incertae Sedis;Fusibacter
890_2_B_6	890_2_B_6-13	TAACGCGGGTCCATCCTGTACCACC	Firmicutes;Clostridia;Clostridiales;Family XII Incertae Sedis;Fusibacter
890_2_B_6	890_2_B_6-7	AACGCGGGTCCATCCTGTACCACCG	Firmicutes;Clostridia;Clostridiales;Family XII Incertae Sedis;Fusibacter
890_2_B_6	890_2_B_6-4	TTAAAAGACGGTCAATTGGATGTCA	Firmicutes;Clostridia;Clostridiales;Family XII Incertae Sedis;Fusibacter
890_2_B_6	890_2_B_6-12	AAAGACGGTCAATTGGATGTCAAGA	Firmicutes;Clostridia;Clostridiales;Family XII Incertae Sedis;Fusibacter
890_2_B_6	890_2_B_6-9	GATTAAAAGACGGTCAATTGGATGT	Firmicutes;Clostridia;Clostridiales;Family XII Incertae Sedis;Fusibacter
890_2_B_6	890_2_B_6-28	TTTCCACTTCATCCGTCACCCGAAG	Firmicutes;Clostridia;Clostridiales;Family XII Incertae Sedis;Fusibacter
890_2_B_6	890_2_B_6-2	ATTAAAAGACGGTCAATTGGATGTC	Firmicutes;Clostridia;Clostridiales;Family XII Incertae Sedis;Fusibacter
890_2_B_8	890_2_B_8-20	CCCACCTTCCTCCGACTTGACGCCG	Actinobacteria;Acidimicrobiia;Acidimicrobiales;Sva0996 marine group
890_2_B_8	890_2_B_8-21	CCACCTTCCTCCGACTTGACGCCGG	Actinobacteria;Acidimicrobiia;Acidimicrobiales;Sva0996 marine group
890_2_B_8	890_2_B_8-3	TAGAGCCCAAAAGGACACCATATCT	Actinobacteria;Acidimicrobiia;Acidimicrobiales;Sva0996 marine group
890_2_B_8	890_2_B_8-15	CTGTGTAGAGCCCAAAAGGACACCA	Actinobacteria;Acidimicrobiia;Acidimicrobiales;Sva0996 marine group
890_2_B_8	890_2_B_8-25	CCACGAGTCCCCGCCATTACGCGCT	Actinobacteria;Acidimicrobiia;Acidimicrobiales;Sva0996 marine group
890_2_B_8	890_2_B_8-2	GTAGAGCCCAAAAGGACACCATATC	Actinobacteria;Acidimicrobiia;Acidimicrobiales;Sva0996 marine group
890_2_B_8	890_2_B_8-7	TGTGTAGAGCCCAAAAGGACACCAT	Actinobacteria;Acidimicrobiia;Acidimicrobiales;Sva0996 marine group
890_2_B_8	890_2_B_8-1	ACGGATCCCGTTGGATGGGACCCAC	Actinobacteria;Acidimicrobiia;Acidimicrobiales;Sva0996 marine group
890_2_B_8	890_2_B_8-4	GTGTAGAGCCCAAAAGGACACCATA	Actinobacteria;Acidimicrobiia;Acidimicrobiales;Sva0996 marine group
890_2_B_8	890_2_B_8-6	CACGGATCCCGTTGGATGGGACCCA	Actinobacteria;Acidimicrobiia;Acidimicrobiales;Sva0996 marine group
890_2_B_8	890_2_B_8-12	TGTAGAGCCCAAAAGGACACCATAT	Actinobacteria;Acidimicrobiia;Acidimicrobiales;Sva0996 marine group
890_2_B_8	890_2_B_8-5	CTTTTCTCTACATGTCAAACCCAGG	Actinobacteria;Acidimicrobiia;Acidimicrobiales;Sva0996 marine group
890_2_B_9	890_2_B_9-15	GCAAGCTTATGCTTACATGTCAAGC	Proteobacteria;Deltaproteobacteria;Sh765B-TzT-29
890_2_B_9	890_2_B_9-6	AGCGTCATTACTTGTCCAGTAGATC	Proteobacteria;Deltaproteobacteria;Sh765B-TzT-29
890_2_B_9	890_2_B_9-12	CGTCCCTCAGCGTCATTACTTGTCC	Proteobacteria;Deltaproteobacteria;Sh765B-TzT-29
890_2_B_9	890_2_B_9-11	GTCCCTCAGCGTCATTACTTGTCCA	Proteobacteria;Deltaproteobacteria;Sh765B-TzT-29
890_2_B_9	890_2_B_9-28	CGCTCAGTAACTAGTAAACTAGTTC	Proteobacteria;Deltaproteobacteria;Sh765B-TzT-29
890_2_B_9	890_2_B_9-10	CGCAAGCTTATGCTTACATGTCAAG	Proteobacteria;Deltaproteobacteria;Sh765B-TzT-29
890_2_B_9	890_2_B_9-23	ACGCTTTCACGCAAGCTTATGCTTA	Proteobacteria;Deltaproteobacteria;Sh765B-TzT-29
890_2_B_9	890_2_B_9-21	CCAATCCTAGTGGCAGATTATCCAA	Proteobacteria;Deltaproteobacteria;Sh765B-TzT-29
890_2_B_9	890_2_B_9-14	ACGCAAGCTTATGCTTACATGTCAA	Proteobacteria;Deltaproteobacteria;Sh765B-TzT-29
890_2_B_9	890_2_B_9-9	CACGCAAGCTTATGCTTACATGTCA	Proteobacteria;Deltaproteobacteria;Sh765B-TzT-29
890_2_B_9	890_2_B_9-30	ACTAGTAAACTAGTTCTTCGCTCGA	Proteobacteria;Deltaproteobacteria;Sh765B-TzT-29
890_2_B_9	890_2_B_9-18	GCGTCATTACTTGTCCAGTAGATCG	Proteobacteria;Deltaproteobacteria;Sh765B-TzT-29
890_2_E_2	890_2_E_2-28	CTCGTCCCCACCTTCCTCCGGTTTG	Proteobacteria;Proteobacteria;Gammaproteobacteriaproteobacteria;Legionellales;Coxiellaceae;Coxiella
890_2_E_2	890_2_E_2-29	ACCTCGTCCCCACCTTCCTCCGGTT	Proteobacteria;Proteobacteria;Gammaproteobacteriaproteobacteria;Legionellales;Coxiellaceae;Coxiella
890_2_E_2	890_2_E_2-18	CCTCGTCCCCACCTTCCTCCGGTTT	Proteobacteria;Proteobacteria;Gammaproteobacteriaproteobacteria;Legionellales;Coxiellaceae;Coxiella
890_2_E_2	890_2_E_2-17	AGTAGTAAACTACCCAACACCTAGT	Proteobacteria;Proteobacteria;Gammaproteobacteriaproteobacteria;Legionellales;Coxiellaceae;Coxiella
890_2_E_2	890_2_E_2-16	GTAAACTACCCAACACCTAGTTCTC	Proteobacteria;Proteobacteria;Gammaproteobacteriaproteobacteria;Legionellales;Coxiellaceae;Coxiella
890_2_E_2	890_2_E_2-11	AAGTAGTAAACTACCCAACACCTAG	Proteobacteria;Proteobacteria;Gammaproteobacteriaproteobacteria;Legionellales;Coxiellaceae;Coxiella
890_2_E_2	890_2_E_2-3	CACTAAGTAGTAAACTACCCAACAC	Proteobacteria;Proteobacteria;Gammaproteobacteriaproteobacteria;Legionellales;Coxiellaceae;Coxiella
890_2_E_2	890_2_E_2-6	GCACTAAGTAGTAAACTACCCAACA	Proteobacteria;Proteobacteria;Gammaproteobacteriaproteobacteria;Legionellales;Coxiellaceae;Coxiella
890_2_E_2	890_2_E_2-24	AAACTACCCAACACCTAGTTCTCAT	Proteobacteria;Proteobacteria;Gammaproteobacteriaproteobacteria;Legionellales;Coxiellaceae;Coxiella
890_2_E_2	890_2_E_2-25	AGTAAACTACCCAACACCTAGTTCT	Proteobacteria;Proteobacteria;Gammaproteobacteriaproteobacteria;Legionellales;Coxiellaceae;Coxiella
890_2_E_2	890_2_E_2-8	ACTAAGTAGTAAACTACCCAACACC	Proteobacteria;Proteobacteria;Gammaproteobacteriaproteobacteria;Legionellales;Coxiellaceae;Coxiella
890_2_E_2	890_2_E_2-15	TAGCTGCGGCACTAAGTAGTAAACT	Proteobacteria;Proteobacteria;Gammaproteobacteriaproteobacteria;Legionellales;Coxiellaceae;Coxiella
890_2_E_7	890_2_E_7-11	GCGAGCTATAAAACCCGCTGGGTTC	Proteobacteria;Deltaproteobacteria;Desulfuromonadales;GR-WP33-58
890_2_E_7	890_2_E_7-17	TCAAGGGCCGGGCTCCCTCCTTTTT	Proteobacteria;Deltaproteobacteria;Desulfuromonadales;GR-WP33-58
890_2_E_7	890_2_E_7-10	CCAAACTACCTTAATCAAGGGCCGG	Proteobacteria;Deltaproteobacteria;Desulfuromonadales;GR-WP33-58
890_2_E_7	890_2_E_7-26	CCAACAAGGTTTCCCCCCCCGGGGT	Proteobacteria;Deltaproteobacteria;Desulfuromonadales;GR-WP33-58
890_2_E_7	890_2_E_7-16	AATTCCGAACAAACGCTGCACTCTC	Proteobacteria;Deltaproteobacteria;Desulfuromonadales;GR-WP33-58
890_2_E_7	890_2_E_7-23	AACCCGCTGGGTTCTTCCCTCTGGT	Proteobacteria;Deltaproteobacteria;Desulfuromonadales;GR-WP33-58
890_2_E_7	890_2_E_7-21	TACCAAACTACCTTAATCAAGGGCC	Proteobacteria;Deltaproteobacteria;Desulfuromonadales;GR-WP33-58
890_2_E_7	890_2_E_7-14	CAAACTACCTTAATCAAGGGCCGGG	Proteobacteria;Deltaproteobacteria;Desulfuromonadales;GR-WP33-58
890_2_E_7	890_2_E_7-12	AGCTATAAAACCCGCTGGGTTCTTC	Proteobacteria;Deltaproteobacteria;Desulfuromonadales;GR-WP33-58
890_2_E_7	890_2_E_7-22	GGGCGATCCAGATGGGCATGCTGAT	Proteobacteria;Deltaproteobacteria;Desulfuromonadales;GR-WP33-58
890_2_E_7	890_2_E_7-13	CCCGGGAATAAAACCAACAAGGTTT	Proteobacteria;Deltaproteobacteria;Desulfuromonadales;GR-WP33-58
890_2_E_7	890_2_E_7-9	ATCAAGGGCCGGGCTCCCTCCTTTT	Proteobacteria;Deltaproteobacteria;Desulfuromonadales;GR-WP33-58
890_2_F_10	890_2_F_10-21	CCCCTTCGCTGCCCTTTGTACTCGC	Proteobacteria;CF2
890_2_F_10	890_2_F_10-23	ATGGCCGCCTTCGCCTCCGGTCTTC	Proteobacteria;CF2
890_2_F_10	890_2_F_10-15	ATAAGATTCTCGGTATGTCAAAAGC	Proteobacteria;CF2
890_2_F_10	890_2_F_10-25	CCATCCTCTACCAGTCTCCAGTAAG	Proteobacteria;CF2
890_2_F_10	890_2_F_10-11	GATTCTCGGTATGTCAAAAGCAGGT	Proteobacteria;CF2
890_2_F_10	890_2_F_10-26	AACTGTTGTCCCGTACCCTAGGGCA	Proteobacteria;CF2
890_2_F_10	890_2_F_10-16	ACGTTACCGCAGGGGTCGATACCCG	Proteobacteria;CF2
890_2_F_10	890_2_F_10-17	TACGTTACCGCAGGGGTCGATACCC	Proteobacteria;CF2
890_2_F_10	890_2_F_10-12	TAAGATTCTCGGTATGTCAAAAGCA	Proteobacteria;CF2
890_2_F_10	890_2_F_10-13	ATTCTCGGTATGTCAAAAGCAGGTA	Proteobacteria;CF2
890_2_F_10	890_2_F_10-1	GCGTTAACTACGTTACCGCAGGGGT	Proteobacteria;CF2
890_2_F_10	890_2_F_10-27	AGATTCTCGGTATGTCAAAAGCAGG	Proteobacteria;CF2
890_2_G_2	890_2_G_2-18	GTACGCGGGCTCCTCCTCAAACAAC	Proteobacteria;Deltaproteobacteria;Desulfobacterales;Desulfobacteraceae;uncultured
890_2_G_2	890_2_G_2-1	GGGCTCCTCCTCAAACAACAACTTA	Proteobacteria;Deltaproteobacteria;Desulfobacterales;Desulfobacteraceae;uncultured
890_2_G_2	890_2_G_2-2	CGGGCTCCTCCTCAAACAACAACTT	Proteobacteria;Deltaproteobacteria;Desulfobacterales;Desulfobacteraceae;uncultured
890_2_G_2	890_2_G_2-16	TACGCGGGCTCCTCCTCAAACAACA	Proteobacteria;Deltaproteobacteria;Desulfobacterales;Desulfobacteraceae;uncultured
890_2_G_2	890_2_G_2-3	GCGGGCTCCTCCTCAAACAACAACT	Proteobacteria;Deltaproteobacteria;Desulfobacterales;Desulfobacteraceae;uncultured
890_2_G_2	890_2_G_2-6	CGCGGGCTCCTCCTCAAACAACAAC	Proteobacteria;Deltaproteobacteria;Desulfobacterales;Desulfobacteraceae;uncultured
890_2_G_2	890_2_G_2-12	CTCTCTTCAGCAAGCTGAAGATTTC	Proteobacteria;Deltaproteobacteria;Desulfobacterales;Desulfobacteraceae;uncultured
890_2_G_2	890_2_G_2-5	TCTCTTCAGCAAGCTGAAGATTTCT	Proteobacteria;Deltaproteobacteria;Desulfobacterales;Desulfobacteraceae;uncultured
890_2_G_2	890_2_G_2-17	GATAGGATTCCCGAGATGTCAAATC	Proteobacteria;Deltaproteobacteria;Desulfobacterales;Desulfobacteraceae;uncultured
890_2_G_2	890_2_G_2-19	ACTCTCTTCAGCAAGCTGAAGATTT	Proteobacteria;Deltaproteobacteria;Desulfobacterales;Desulfobacteraceae;uncultured
890_2_G_2	890_2_G_2-13	ACGCGGGCTCCTCCTCAAACAACAA	Proteobacteria;Deltaproteobacteria;Desulfobacterales;Desulfobacteraceae;uncultured
890_2_G_2	890_2_G_2-30	TCTTTCGATAGGATTCCCGAGATGT	Proteobacteria;Deltaproteobacteria;Desulfobacterales;Desulfobacteraceae;uncultured
890_2_G_5	890_2_G_5-26	GAGCTTAATGCGTTAACTCCGACAC	Proteobacteria;Proteobacteria;Alphaproteobacteriaproteobacteria;Rhodospirillales;Rhodospirillaceae;Defluviicoccus
890_2_G_5	890_2_G_5-28	TGGTCGCCTTCGCCACCGGTGTTCT	Proteobacteria;Proteobacteria;Alphaproteobacteriaproteobacteria;Rhodospirillales;Rhodospirillaceae;Defluviicoccus
890_2_G_5	890_2_G_5-22	CAATCCGAAGATCAACTTCTCGTTC	Proteobacteria;Proteobacteria;Alphaproteobacteriaproteobacteria;Rhodospirillales;Rhodospirillaceae;Defluviicoccus
890_2_G_5	890_2_G_5-17	ATGCGTTAACTCCGACACCGAACAG	Proteobacteria;Proteobacteria;Alphaproteobacteriaproteobacteria;Rhodospirillales;Rhodospirillaceae;Defluviicoccus
890_2_G_5	890_2_G_5-7	ACTCCGACACCGAACAGCATGCTGC	Proteobacteria;Proteobacteria;Alphaproteobacteriaproteobacteria;Rhodospirillales;Rhodospirillaceae;Defluviicoccus
890_2_G_5	890_2_G_5-15	TGGAAATTCCACCACCCTCTCCCGA	Proteobacteria;Proteobacteria;Alphaproteobacteriaproteobacteria;Rhodospirillales;Rhodospirillaceae;Defluviicoccus
890_2_G_5	890_2_G_5-1	TTAACTCCGACACCGAACAGCATGC	Proteobacteria;Proteobacteria;Alphaproteobacteriaproteobacteria;Rhodospirillales;Rhodospirillaceae;Defluviicoccus
890_2_G_5	890_2_G_5-5	AACTCCGACACCGAACAGCATGCTG	Proteobacteria;Proteobacteria;Alphaproteobacteriaproteobacteria;Rhodospirillales;Rhodospirillaceae;Defluviicoccus
890_2_G_5	890_2_G_5-16	GCCCAACTTAACAAACCGCCTACGC	Proteobacteria;Proteobacteria;Alphaproteobacteriaproteobacteria;Rhodospirillales;Rhodospirillaceae;Defluviicoccus
890_2_G_5	890_2_G_5-3	ATGCTGCCCGACATCTAGCTCTCAT	Proteobacteria;Proteobacteria;Alphaproteobacteriaproteobacteria;Rhodospirillales;Rhodospirillaceae;Defluviicoccus
890_2_G_5	890_2_G_5-13	GCATGCTGCCCGACATCTAGCTCTC	Proteobacteria;Proteobacteria;Alphaproteobacteriaproteobacteria;Rhodospirillales;Rhodospirillaceae;Defluviicoccus
890_2_G_5	890_2_G_5-25	GTCCATCAATCCGAAGATCAACTTC	Proteobacteria;Proteobacteria;Alphaproteobacteriaproteobacteria;Rhodospirillales;Rhodospirillaceae;Defluviicoccus
890_2_H_1	890_2_H_1-12	CCACTGACTGACCTTTCCGCCTACA	Bacteroidetes;Sphingobacteria;Sphingobacteriales;WCHB1-69
890_2_H_1	890_2_H_1-19	AAGTTAGAGCCTTACCGTTCGACTT	Bacteroidetes;Sphingobacteria;Sphingobacteriales;WCHB1-69
890_2_H_1	890_2_H_1-6	TTCCCAGCCTGTCATCTTACATTTA	Bacteroidetes;Sphingobacteria;Sphingobacteriales;WCHB1-69
890_2_H_1	890_2_H_1-20	TTGTAAGTTGCCCGAAGGAGAGCTG	Bacteroidetes;Sphingobacteria;Sphingobacteriales;WCHB1-69
890_2_H_1	890_2_H_1-17	CTAACAAGTTAGAGCCTTACCGTTC	Bacteroidetes;Sphingobacteria;Sphingobacteriales;WCHB1-69
890_2_H_1	890_2_H_1-18	CAAGTTAGAGCCTTACCGTTCGACT	Bacteroidetes;Sphingobacteria;Sphingobacteriales;WCHB1-69
890_2_H_1	890_2_H_1-7	GTTTCCCAGCCTGTCATCTTACATT	Bacteroidetes;Sphingobacteria;Sphingobacteriales;WCHB1-69
890_2_H_1	890_2_H_1-16	GGTTTCCCAGCCTGTCATCTTACAT	Bacteroidetes;Sphingobacteria;Sphingobacteriales;WCHB1-69
890_2_H_1	890_2_H_1-23	ACTGACCTTTCCGCCTACACACCCT	Bacteroidetes;Sphingobacteria;Sphingobacteriales;WCHB1-69
890_2_H_1	890_2_H_1-1	CGTCAGTACTAGCTTAGCGAGCTGC	Bacteroidetes;Sphingobacteria;Sphingobacteriales;WCHB1-69
890_2_H_1	890_2_H_1-26	CAGTTTACAACTACTAGAGCTGTCA	Bacteroidetes;Sphingobacteria;Sphingobacteriales;WCHB1-69
890_2_H_1	890_2_H_1-31	ACTAGCTTAGCGAGCTGCCTTCGCA	Bacteroidetes;Sphingobacteria;Sphingobacteriales;WCHB1-69
890_2_H_3	890_2_H_3-4	ACCGCCTGCCCGCCCTTTACGCCCA	Gemmatimonadetes;Gemmatimonadetes;BD2-11 terrestrial group
890_2_H_3	890_2_H_3-25	GGCCGCTCCCTCCCAAGGGTTAGGA	Gemmatimonadetes;Gemmatimonadetes;BD2-11 terrestrial group
890_2_H_3	890_2_H_3-20	GACCGCCTGCCCGCCCTTTACGCCC	Gemmatimonadetes;Gemmatimonadetes;BD2-11 terrestrial group
890_2_H_3	890_2_H_3-3	CCTCCCAAGGGTTAGGACACGGACT	Gemmatimonadetes;Gemmatimonadetes;BD2-11 terrestrial group
890_2_H_3	890_2_H_3-28	CCGTCGGCCATATTCAGACCGACGA	Gemmatimonadetes;Gemmatimonadetes;BD2-11 terrestrial group
890_2_H_3	890_2_H_3-2	TCCCAAGGGTTAGGACACGGACTTC	Gemmatimonadetes;Gemmatimonadetes;BD2-11 terrestrial group
890_2_H_3	890_2_H_3-1	CTCCCAAGGGTTAGGACACGGACTT	Gemmatimonadetes;Gemmatimonadetes;BD2-11 terrestrial group
890_2_H_3	890_2_H_3-29	TCTCATCCCCATGCGAGAATGAGAC	Gemmatimonadetes;Gemmatimonadetes;BD2-11 terrestrial group
890_2_H_3	890_2_H_3-6	TAGACCAGCTTTTTGGGATTCGCTC	Gemmatimonadetes;Gemmatimonadetes;BD2-11 terrestrial group
890_2_H_3	890_2_H_3-16	TCCGGCCCAGCTAGCCGCCTTCGCC	Gemmatimonadetes;Gemmatimonadetes;BD2-11 terrestrial group
890_2_H_3	890_2_H_3-26	CTCTGAGGGTACCGTCAGCCGTCGG	Gemmatimonadetes;Gemmatimonadetes;BD2-11 terrestrial group
890_2_H_3	890_2_H_3-22	CCCAAGGGTTAGGACACGGACTTCG	Gemmatimonadetes;Gemmatimonadetes;BD2-11 terrestrial group
890_2_H_6	890_2_H_6-24	CCTAGTGCTCATAGTTAGCGGCTAG	Planctomycetes;SGST604
890_2_H_6	890_2_H_6-25	CGGAACGTCCATCGCCTAGTGCTCA	Planctomycetes;SGST604
890_2_H_6	890_2_H_6-17	CGCTCCACCAAGAATTCCACTTACC	Planctomycetes;SGST604
890_2_H_6	890_2_H_6-20	AGAATTCCACTTACCCCTCCAACAC	Planctomycetes;SGST604
890_2_H_6	890_2_H_6-8	GCTCCACCAAGAATTCCACTTACCC	Planctomycetes;SGST604
890_2_H_6	890_2_H_6-18	GAACGTCCATCGCCTAGTGCTCATA	Planctomycetes;SGST604
890_2_H_6	890_2_H_6-27	CAAGAATTCCACTTACCCCTCCAAC	Planctomycetes;SGST604
890_2_H_6	890_2_H_6-7	TCGGAACGTCCATCGCCTAGTGCTC	Planctomycetes;SGST604
890_2_H_6	890_2_H_6-23	CGCCCCTCAGCGTCAGTAGTTGTCC	Planctomycetes;SGST604
890_2_H_6	890_2_H_6-22	TTTCTAGCCCCAGACGTAAGGGCCA	Planctomycetes;SGST604
890_2_H_6	890_2_H_6-14	CATCGCCTAGTGCTCATAGTTAGCG	Planctomycetes;SGST604
890_2_H_6	890_2_H_6-26	ATCGCCTAGTGCTCATAGTTAGCGG	Planctomycetes;SGST604
890_3_A_1	890_3_A_1-13	ACCCCCCCTTTCAAACACACTAACA	Proteobacteria;JTB23
890_3_A_1	890_3_A_1-12	TCCCCACCCCGGGATTTGTGCTTAA	Proteobacteria;JTB23
890_3_A_1	890_3_A_1-9	CCCCCCAAAAAACCTTAATTCTAAA	Proteobacteria;JTB23
890_3_A_1	890_3_A_1-16	CCCCCCTTTCAAACACACTAACAGA	Proteobacteria;JTB23
890_3_A_1	890_3_A_1-5	AAAAGGGGACAAGGGGCCCCAAAAA	Proteobacteria;JTB23
890_3_A_1	890_3_A_1-8	AAAAAAGGGGACAAGGGGCCCCAAA	Proteobacteria;JTB23
890_3_A_1	890_3_A_1-29	GGGACAAGGGGCCCCAAAAAAAACC	Proteobacteria;JTB23
890_3_A_1	890_3_A_1-4	AATTTTAAGCCTCCTCCCCAAAAAA	Proteobacteria;JTB23
890_3_A_1	890_3_A_1-7	AAAAAGGGGACAAGGGGCCCCAAAA	Proteobacteria;JTB23
890_3_A_1	890_3_A_1-28	TCGAGTCGCAGACCTCTATCCGGAC	Proteobacteria;JTB23
890_3_A_1	890_3_A_1-2	CTCGGGAACGGGTCCTCATTTCCGG	Proteobacteria;JTB23
890_3_A_1	890_3_A_1-18	AGGGGACAAGGGGCCCCAAAAAAAA	Proteobacteria;JTB23
890_3_D_1	890_3_D_1-25	CGGGGTTAGGCCCCGAGATTTCACA	Proteobacteria;Deltaproteobacteria;Bdellovibrionales;Bacteriovoraceae;uncultured
890_3_D_1	890_3_D_1-2	ACCAACAAGCTAATGGCCCGCAGGC	Proteobacteria;Deltaproteobacteria;Bdellovibrionales;Bacteriovoraceae;uncultured
890_3_D_1	890_3_D_1-3	GTATTAAGCATGCCGCCAGCGTTCG	Proteobacteria;Deltaproteobacteria;Bdellovibrionales;Bacteriovoraceae;uncultured
890_3_D_1	890_3_D_1-28	TCCTCACTCATGCGGCATTGCTGCG	Proteobacteria;Deltaproteobacteria;Bdellovibrionales;Bacteriovoraceae;uncultured
890_3_D_1	890_3_D_1-17	GTTTCAGGCGCAGTTTCGGGGTTAG	Proteobacteria;Deltaproteobacteria;Bdellovibrionales;Bacteriovoraceae;uncultured
890_3_D_1	890_3_D_1-29	CTCACTCATGCGGCATTGCTGCGTC	Proteobacteria;Deltaproteobacteria;Bdellovibrionales;Bacteriovoraceae;uncultured
890_3_D_1	890_3_D_1-19	TATTAAGCATGCCGCCAGCGTTCGT	Proteobacteria;Deltaproteobacteria;Bdellovibrionales;Bacteriovoraceae;uncultured
890_3_D_1	890_3_D_1-18	TTTCAGGCGCAGTTTCGGGGTTAGG	Proteobacteria;Deltaproteobacteria;Bdellovibrionales;Bacteriovoraceae;uncultured
890_3_D_1	890_3_D_1-20	TTCAGGCGCAGTTTCGGGGTTAGGC	Proteobacteria;Deltaproteobacteria;Bdellovibrionales;Bacteriovoraceae;uncultured
890_3_D_1	890_3_D_1-9	TAACCCAGGCAGTCTCATTAGAGTG	Proteobacteria;Deltaproteobacteria;Bdellovibrionales;Bacteriovoraceae;uncultured
890_3_D_1	890_3_D_1-14	CCCAGGCAGTCTCATTAGAGTGCCC	Proteobacteria;Deltaproteobacteria;Bdellovibrionales;Bacteriovoraceae;uncultured
890_3_D_1	890_3_D_1-4	GTTTCGGGGTTAGGCCCCGAGATTT	Proteobacteria;Deltaproteobacteria;Bdellovibrionales;Bacteriovoraceae;uncultured
890_3_D_11	890_3_D_11-30	ATCCCCCACGCGGCATTGCACCATC	Verrucomicrobia;Opitutae;Puniceicoccales;Puniceicoccaceae;Cerasicoccus
890_3_D_11	890_3_D_11-31	TCCCCCACGCGGCATTGCACCATCA	Verrucomicrobia;Opitutae;Puniceicoccales;Puniceicoccaceae;Cerasicoccus
890_3_D_11	890_3_D_11-3	ATCCTCCACATGCGAGGAGGAACCA	Verrucomicrobia;Opitutae;Puniceicoccales;Puniceicoccaceae;Cerasicoccus
890_3_D_11	890_3_D_11-2	AGCTTTAGTATCCTCCACATGCGAG	Verrucomicrobia;Opitutae;Puniceicoccales;Puniceicoccaceae;Cerasicoccus
890_3_D_11	890_3_D_11-9	CCAAGTTAATTCAAGACGGCTCTTC	Verrucomicrobia;Opitutae;Puniceicoccales;Puniceicoccaceae;Cerasicoccus
890_3_D_11	890_3_D_11-8	GTATCCTCCACATGCGAGGAGGAAC	Verrucomicrobia;Opitutae;Puniceicoccales;Puniceicoccaceae;Cerasicoccus
890_3_D_11	890_3_D_11-19	CTCCAAGTTAATTCAAGACGGCTCT	Verrucomicrobia;Opitutae;Puniceicoccales;Puniceicoccaceae;Cerasicoccus
890_3_D_11	890_3_D_11-29	TAGTATCCTCCACATGCGAGGAGGA	Verrucomicrobia;Opitutae;Puniceicoccales;Puniceicoccaceae;Cerasicoccus
890_3_D_11	890_3_D_11-18	TAATTCAAGACGGCTCTTCACCGTT	Verrucomicrobia;Opitutae;Puniceicoccales;Puniceicoccaceae;Cerasicoccus
890_3_D_11	890_3_D_11-28	AGTATCCTCCACATGCGAGGAGGAA	Verrucomicrobia;Opitutae;Puniceicoccales;Puniceicoccaceae;Cerasicoccus
890_3_D_11	890_3_D_11-10	CCTCTCCAAGTTAATTCAAGACGGC	Verrucomicrobia;Opitutae;Puniceicoccales;Puniceicoccaceae;Cerasicoccus
890_3_D_11	890_3_D_11-11	CTCTCCAAGTTAATTCAAGACGGCT	Verrucomicrobia;Opitutae;Puniceicoccales;Puniceicoccaceae;Cerasicoccus
890_3_F_2	890_3_F_2-7	CCCCCCCCAAAATAACCCAAAAGGG	Proteobacteria;Deltaproteobacteria;Desulfuromonadales;GR-WP33-58
890_3_F_2	890_3_F_2-28	CCCCCCGCGGGCCCCCTTCCCCCCC	Proteobacteria;Deltaproteobacteria;Desulfuromonadales;GR-WP33-58
890_3_F_2	890_3_F_2-12	GGGACCCCCCGCGGGCCCCCTTCCC	Proteobacteria;Deltaproteobacteria;Desulfuromonadales;GR-WP33-58
890_3_F_2	890_3_F_2-6	TTCCCGAAAGAATCTTGGAACCGGG	Proteobacteria;Deltaproteobacteria;Desulfuromonadales;GR-WP33-58
890_3_F_2	890_3_F_2-10	CTTTAAAAGCCCCCCGGGAAGAAAA	Proteobacteria;Deltaproteobacteria;Desulfuromonadales;GR-WP33-58
890_3_F_2	890_3_F_2-30	AAAAAGCCACCCCATCTCCAAGGGT	Proteobacteria;Deltaproteobacteria;Desulfuromonadales;GR-WP33-58
890_3_F_2	890_3_F_2-2	TAACCCAAAAGGGACCCCCCGCGGG	Proteobacteria;Deltaproteobacteria;Desulfuromonadales;GR-WP33-58
890_3_F_2	890_3_F_2-29	AAGCCGGCGCCCCTTCCGTCAGGGT	Proteobacteria;Deltaproteobacteria;Desulfuromonadales;GR-WP33-58
890_3_F_2	890_3_F_2-9	GGGTTTTCCCCCCATTTGGGCAAAA	Proteobacteria;Deltaproteobacteria;Desulfuromonadales;GR-WP33-58
890_3_F_2	890_3_F_2-8	CTGCTTGCCTTCCCGAAAGAATCTT	Proteobacteria;Deltaproteobacteria;Desulfuromonadales;GR-WP33-58
890_3_F_2	890_3_F_2-17	ACATTCCTCTCCAAAAAAAGCCACC	Proteobacteria;Deltaproteobacteria;Desulfuromonadales;GR-WP33-58
890_3_F_2	890_3_F_2-27	CAAGGGTTTGGGAAGGCCCCTTTAC	Proteobacteria;Deltaproteobacteria;Desulfuromonadales;GR-WP33-58
890_3_F_7	890_3_F_7-23	GTGCCCCCCGAAGGAACCTGGGGCC	Proteobacteria;Deltaproteobacteria;Bdellovibrionales;Bdellovibrionaceae;OM27 clade
890_3_F_7	890_3_F_7-29	ACGCGCCCCAAAAAAATTTTTTCCC	Proteobacteria;Deltaproteobacteria;Bdellovibrionales;Bdellovibrionaceae;OM27 clade
890_3_F_7	890_3_F_7-17	TCCCCCCATTTGGCCCATATTCCCC	Proteobacteria;Deltaproteobacteria;Bdellovibrionales;Bdellovibrionaceae;OM27 clade
890_3_F_7	890_3_F_7-22	AAAACCCAAAAGGGCCCGGGGGGCC	Proteobacteria;Deltaproteobacteria;Bdellovibrionales;Bdellovibrionaceae;OM27 clade
890_3_F_7	890_3_F_7-28	CCCTTTTTTACGCGCCCCAAAAAAA	Proteobacteria;Deltaproteobacteria;Bdellovibrionales;Bdellovibrionaceae;OM27 clade
890_3_F_7	890_3_F_7-18	CCCACCCAAAAAACCCAAAAGGGCC	Proteobacteria;Deltaproteobacteria;Bdellovibrionales;Bdellovibrionaceae;OM27 clade
890_3_F_7	890_3_F_7-26	CCTCCTAAAAACACTACACTAATTG	Proteobacteria;Deltaproteobacteria;Bdellovibrionales;Bdellovibrionaceae;OM27 clade
890_3_F_7	890_3_F_7-30	CCGGTCCCCCGTAAGGGGGAAAGCC	Proteobacteria;Deltaproteobacteria;Bdellovibrionales;Bdellovibrionaceae;OM27 clade
890_3_F_7	890_3_F_7-15	CGGGGGGCCCCCTTTTTTACGCGCC	Proteobacteria;Deltaproteobacteria;Bdellovibrionales;Bdellovibrionaceae;OM27 clade
890_3_F_7	890_3_F_7-27	GAGAAAACCCTATCACTAGGGTGTG	Proteobacteria;Deltaproteobacteria;Bdellovibrionales;Bdellovibrionaceae;OM27 clade
890_3_F_7	890_3_F_7-21	CCCCGAAGGAACCTGGGGCCGGGCC	Proteobacteria;Deltaproteobacteria;Bdellovibrionales;Bdellovibrionaceae;OM27 clade
890_3_F_7	890_3_F_7-19	ACTGGAATAGGCTTTCCCCCCATTT	Proteobacteria;Deltaproteobacteria;Bdellovibrionales;Bdellovibrionaceae;OM27 clade
890_3_G_8	890_3_G_8-3	CCCGGGAGAGTTTTGTCCCCCCCCC	Proteobacteria;Proteobacteria;Alphaproteobacteriaproteobacteria;Rhodospirillales;Rhodospirillaceae;Defluviicoccus
890_3_G_8	890_3_G_8-1	TCTCAGGGGAGCGGGCCAAAACCCT	Proteobacteria;Proteobacteria;Alphaproteobacteriaproteobacteria;Rhodospirillales;Rhodospirillaceae;Defluviicoccus
890_3_G_8	890_3_G_8-4	TTCTCAGGGGAGCGGGCCAAAACCC	Proteobacteria;Proteobacteria;Alphaproteobacteriaproteobacteria;Rhodospirillales;Rhodospirillaceae;Defluviicoccus
890_3_G_8	890_3_G_8-11	CCAAACCACCTAAACAATCGGAAGT	Proteobacteria;Proteobacteria;Alphaproteobacteriaproteobacteria;Rhodospirillales;Rhodospirillaceae;Defluviicoccus
890_3_G_8	890_3_G_8-24	CAAAACTAAATCCGAACCCGGGGCT	Proteobacteria;Proteobacteria;Alphaproteobacteriaproteobacteria;Rhodospirillales;Rhodospirillaceae;Defluviicoccus
890_3_G_8	890_3_G_8-30	TCCAAACCACCTAAACAATCGGAAG	Proteobacteria;Proteobacteria;Alphaproteobacteriaproteobacteria;Rhodospirillales;Rhodospirillaceae;Defluviicoccus
890_3_G_8	890_3_G_8-27	TCCCCCCTTTAAGGGGGAAAAGCCG	Proteobacteria;Proteobacteria;Alphaproteobacteriaproteobacteria;Rhodospirillales;Rhodospirillaceae;Defluviicoccus
890_3_G_8	890_3_G_8-20	AACTAAATCCGAACCCGGGGCTTTC	Proteobacteria;Proteobacteria;Alphaproteobacteriaproteobacteria;Rhodospirillales;Rhodospirillaceae;Defluviicoccus
890_3_G_8	890_3_G_8-14	CTAAACAATCGGAAGTCCTGGGTAA	Proteobacteria;Proteobacteria;Alphaproteobacteriaproteobacteria;Rhodospirillales;Rhodospirillaceae;Defluviicoccus
890_3_G_8	890_3_G_8-26	GTCCTGGGTAAACCCATTACCCCCC	Proteobacteria;Proteobacteria;Alphaproteobacteriaproteobacteria;Rhodospirillales;Rhodospirillaceae;Defluviicoccus
890_3_G_8	890_3_G_8-7	CCTAAACAATCGGAAGTCCTGGGTA	Proteobacteria;Proteobacteria;Alphaproteobacteriaproteobacteria;Rhodospirillales;Rhodospirillaceae;Defluviicoccus
890_3_G_8	890_3_G_8-2	AAGTCCTGGGTAAACCCATTACCCC	Proteobacteria;Proteobacteria;Alphaproteobacteriaproteobacteria;Rhodospirillales;Rhodospirillaceae;Defluviicoccus
890_3_H_2	890_3_H_2-31	CCTCGCGTAGTATCGAATTAAACCA	TM6
890_3_H_2	890_3_H_2-30	CACCCCAATCATCTCCCATACCGTC	TM6
890_3_H_2	890_3_H_2-27	CTCAACGTCAGAAATGGACCAAGAA	TM6
890_3_H_2	890_3_H_2-13	GAGAACGAATTCACCGCGTCGCTCT	TM6
890_3_H_2	890_3_H_2-15	ACGAATTCACCGCGTCGCTCTGATA	TM6
890_3_H_2	890_3_H_2-14	GTCGCTCTGATACGCGATTACTAGC	TM6
890_3_H_2	890_3_H_2-16	CGAGAACGAATTCACCGCGTCGCTC	TM6
890_3_H_2	890_3_H_2-7	GAACGAATTCACCGCGTCGCTCTGA	TM6
890_3_H_2	890_3_H_2-21	CGCTCTGATACGCGATTACTAGCGA	TM6
890_3_H_2	890_3_H_2-28	CACTTAACGCGTTAGCTGCGACACC	TM6
890_3_H_2	890_3_H_2-22	ATCACTTAACGCGTTAGCTGCGACA	TM6
890_3_H_2	890_3_H_2-29	GATCACTTAACGCGTTAGCTGCGAC	TM6
890_4_B_2	890_4_B_2-3	CAAGAGCAGGGCTATTAACCCAGCT	Proteobacteria;Proteobacteria;Gammaproteobacteriaproteobacteria;Methylococcales;Hyd24-01
890_4_B_2	890_4_B_2-2	GTCCTTAATTGGACCCAACGGCTAG	Proteobacteria;Proteobacteria;Gammaproteobacteriaproteobacteria;Methylococcales;Hyd24-01
890_4_B_2	890_4_B_2-21	TGATCCAGAGAGCCGCCTTCGCCAC	Proteobacteria;Proteobacteria;Gammaproteobacteriaproteobacteria;Methylococcales;Hyd24-01
890_4_B_2	890_4_B_2-15	TAAAGGTAATGTCAAGAGCAGGGCT	Proteobacteria;Proteobacteria;Gammaproteobacteriaproteobacteria;Methylococcales;Hyd24-01
890_4_B_2	890_4_B_2-27	ATCCAGAGAGCCGCCTTCGCCACTG	Proteobacteria;Proteobacteria;Gammaproteobacteriaproteobacteria;Methylococcales;Hyd24-01
890_4_B_2	890_4_B_2-13	TTTGATCCAGAGAGCCGCCTTCGCC	Proteobacteria;Proteobacteria;Gammaproteobacteriaproteobacteria;Methylococcales;Hyd24-01
890_4_B_2	890_4_B_2-22	GCAATCCGGACTAAGACCGGCTTTC	Proteobacteria;Proteobacteria;Gammaproteobacteriaproteobacteria;Methylococcales;Hyd24-01
890_4_B_2	890_4_B_2-9	CTAAGTCCTTAATTGGACCCAACGG	Proteobacteria;Proteobacteria;Gammaproteobacteriaproteobacteria;Methylococcales;Hyd24-01
890_4_B_2	890_4_B_2-4	AAGTCCTTAATTGGACCCAACGGCT	Proteobacteria;Proteobacteria;Gammaproteobacteriaproteobacteria;Methylococcales;Hyd24-01
890_4_B_2	890_4_B_2-14	AGGTAATGTCAAGAGCAGGGCTATT	Proteobacteria;Proteobacteria;Gammaproteobacteriaproteobacteria;Methylococcales;Hyd24-01
890_4_B_2	890_4_B_2-10	GGCTATTAACCCAGCTGTTTTCCTC	Proteobacteria;Proteobacteria;Gammaproteobacteriaproteobacteria;Methylococcales;Hyd24-01
890_4_B_2	890_4_B_2-26	CTAAAGGTAATGTCAAGAGCAGGGC	Proteobacteria;Proteobacteria;Gammaproteobacteriaproteobacteria;Methylococcales;Hyd24-01
890_4_B_7	890_4_B_7-16	CGCTCCCCACACTTTCGTCCCTCAG	Bacteroidetes;Flavobacteria;Flavobacteriales;NS9 marine group
890_4_B_7	890_4_B_7-30	TCGCTCCCCACACTTTCGTCCCTCA	Bacteroidetes;Flavobacteria;Flavobacteriales;NS9 marine group
890_4_B_7	890_4_B_7-17	AACTCGTTGTCCCCACCATTGTAGC	Bacteroidetes;Flavobacteria;Flavobacteriales;NS9 marine group
890_4_B_7	890_4_B_7-6	CTTGGGCACTGACAATAAAGCCAAT	Bacteroidetes;Flavobacteria;Flavobacteriales;NS9 marine group
890_4_B_7	890_4_B_7-4	GGGCACTGACAATAAAGCCAATACC	Bacteroidetes;Flavobacteria;Flavobacteriales;NS9 marine group
890_4_B_7	890_4_B_7-19	TCGAAAAAGGGGGTGTTTCCACCCC	Bacteroidetes;Flavobacteria;Flavobacteriales;NS9 marine group
890_4_B_7	890_4_B_7-27	GAAAAAGGGGGTGTTTCCACCCCGG	Bacteroidetes;Flavobacteria;Flavobacteriales;NS9 marine group
890_4_B_7	890_4_B_7-24	CCTTGTAGACCGTTCGAAAAAGGGG	Bacteroidetes;Flavobacteria;Flavobacteriales;NS9 marine group
890_4_B_7	890_4_B_7-14	GACAATAAAGCCAATACCGAGTAAT	Bacteroidetes;Flavobacteria;Flavobacteriales;NS9 marine group
890_4_B_7	890_4_B_7-26	CGCCGTCATCCTTCACGCGGCATGG	Bacteroidetes;Flavobacteria;Flavobacteriales;NS9 marine group
890_4_B_7	890_4_B_7-20	TTCGCTTGGGCACTGACAATAAAGC	Bacteroidetes;Flavobacteria;Flavobacteriales;NS9 marine group
890_4_B_7	890_4_B_7-15	CGAAAAAGGGGGTGTTTCCACCCCG	Bacteroidetes;Flavobacteria;Flavobacteriales;NS9 marine group
890_4_C_5	890_4_C_5-14	CCTCGCCTTCCTCCGCTTTTCCAAC	Proteobacteria;Proteobacteria;Alphaproteobacteriaproteobacteria;Rickettsiales;S25-593
890_4_C_5	890_4_C_5-20	TCCTCGCCTTCCTCCGCTTTTCCAA	Proteobacteria;Proteobacteria;Alphaproteobacteriaproteobacteria;Rickettsiales;S25-593
890_4_C_5	890_4_C_5-11	CGCCTTCCTCCGCTTTTCCAACGGC	Proteobacteria;Proteobacteria;Alphaproteobacteriaproteobacteria;Rickettsiales;S25-593
890_4_C_5	890_4_C_5-9	TCGCCTTCCTCCGCTTTTCCAACGG	Proteobacteria;Proteobacteria;Alphaproteobacteriaproteobacteria;Rickettsiales;S25-593
890_4_C_5	890_4_C_5-12	CTCGCCTTCCTCCGCTTTTCCAACG	Proteobacteria;Proteobacteria;Alphaproteobacteriaproteobacteria;Rickettsiales;S25-593
890_4_C_5	890_4_C_5-5	GCCTTCCTCCGCTTTTCCAACGGCA	Proteobacteria;Proteobacteria;Alphaproteobacteriaproteobacteria;Rickettsiales;S25-593
890_4_C_5	890_4_C_5-22	TAGGGCACATAAAGCATTAGCTACA	Proteobacteria;Proteobacteria;Alphaproteobacteriaproteobacteria;Rickettsiales;S25-593
890_4_C_5	890_4_C_5-10	CTTCCTCCGCTTTTCCAACGGCAGT	Proteobacteria;Proteobacteria;Alphaproteobacteriaproteobacteria;Rickettsiales;S25-593
890_4_C_5	890_4_C_5-4	CTCCGCTTTTCCAACGGCAGTTTCT	Proteobacteria;Proteobacteria;Alphaproteobacteriaproteobacteria;Rickettsiales;S25-593
890_4_C_5	890_4_C_5-23	AGGGCACATAAAGCATTAGCTACAG	Proteobacteria;Proteobacteria;Alphaproteobacteriaproteobacteria;Rickettsiales;S25-593
890_4_C_5	890_4_C_5-16	CGCCACTCGTAAAAAGTACTCGTTC	Proteobacteria;Proteobacteria;Alphaproteobacteriaproteobacteria;Rickettsiales;S25-593
890_4_C_5	890_4_C_5-17	CCACTCGTAAAAAGTACTCGTTCGA	Proteobacteria;Proteobacteria;Alphaproteobacteriaproteobacteria;Rickettsiales;S25-593
890_4_D_5	890_4_D_5-17	CTACGCATTCCACCGCTACACCACA	Lentisphaerae;Lentisphaeria;Lentisphaerales;Lentisphaeraceae;Lentisphaera
890_4_D_5	890_4_D_5-18	TACGCATTCCACCGCTACACCACAA	Lentisphaerae;Lentisphaeria;Lentisphaerales;Lentisphaeraceae;Lentisphaera
890_4_D_5	890_4_D_5-19	CTTAGCAGTCCCCCTACGGACCCTT	Lentisphaerae;Lentisphaeria;Lentisphaerales;Lentisphaeraceae;Lentisphaera
890_4_D_5	890_4_D_5-29	ACGCATTCCACCGCTACACCACAAA	Lentisphaerae;Lentisphaeria;Lentisphaerales;Lentisphaeraceae;Lentisphaera
890_4_D_5	890_4_D_5-23	GACTTAGCAGTCCCCCTACGGACCC	Lentisphaerae;Lentisphaeria;Lentisphaerales;Lentisphaeraceae;Lentisphaera
890_4_D_5	890_4_D_5-14	TCCCCCTACGGACCCTTTACGCCCA	Lentisphaerae;Lentisphaeria;Lentisphaerales;Lentisphaeraceae;Lentisphaera
890_4_D_5	890_4_D_5-25	TTAGCAGTCCCCCTACGGACCCTTT	Lentisphaerae;Lentisphaeria;Lentisphaerales;Lentisphaeraceae;Lentisphaera
890_4_D_5	890_4_D_5-24	TGACTTAGCAGTCCCCCTACGGACC	Lentisphaerae;Lentisphaeria;Lentisphaerales;Lentisphaeraceae;Lentisphaera
890_4_D_5	890_4_D_5-22	ACTTAGCAGTCCCCCTACGGACCCT	Lentisphaerae;Lentisphaeria;Lentisphaerales;Lentisphaeraceae;Lentisphaera
890_4_D_5	890_4_D_5-31	CCCTCAGGGTCAATATCGGCCCAGT	Lentisphaerae;Lentisphaeria;Lentisphaerales;Lentisphaeraceae;Lentisphaera
890_4_D_5	890_4_D_5-28	TTAGCTTAGACACCGAAGGGGCTAA	Lentisphaerae;Lentisphaeria;Lentisphaerales;Lentisphaeraceae;Lentisphaera
890_4_D_5	890_4_D_5-16	GGCTAATTCCCCCGACATCGAGTGT	Lentisphaerae;Lentisphaeria;Lentisphaerales;Lentisphaeraceae;Lentisphaera
890_4_F_1	890_4_F_1-9	CCTCCGGAGCTAACGTCAAGTAAGA	Planctomycetes;Planctomycetacia;Brocadiales;Brocadiaceae;Candidatus Jettenia
890_4_F_1	890_4_F_1-10	CGTCGCTTCGTCACCCTTCCGGGCA	Planctomycetes;Planctomycetacia;Brocadiales;Brocadiaceae;Candidatus Jettenia
890_4_F_1	890_4_F_1-15	GCGTCGCTTCGTCACCCTTCCGGGC	Planctomycetes;Planctomycetacia;Brocadiales;Brocadiaceae;Candidatus Jettenia
890_4_F_1	890_4_F_1-16	AGCATATGGAACCTTTCAGCCCCAA	Planctomycetes;Planctomycetacia;Brocadiales;Brocadiaceae;Candidatus Jettenia
890_4_F_1	890_4_F_1-14	GTCGCTTCGTCACCCTTCCGGGCAT	Planctomycetes;Planctomycetacia;Brocadiales;Brocadiaceae;Candidatus Jettenia
890_4_F_1	890_4_F_1-19	TGAGCATATGGAACCTTTCAGCCCC	Planctomycetes;Planctomycetacia;Brocadiales;Brocadiaceae;Candidatus Jettenia
890_4_F_1	890_4_F_1-18	GCATATGGAACCTTTCAGCCCCAAA	Planctomycetes;Planctomycetacia;Brocadiales;Brocadiaceae;Candidatus Jettenia
890_4_F_1	890_4_F_1-17	CTGAGCATATGGAACCTTTCAGCCC	Planctomycetes;Planctomycetacia;Brocadiales;Brocadiaceae;Candidatus Jettenia
890_4_F_1	890_4_F_1-5	AGTATCAACTGCCGTTCTTCCGTTG	Planctomycetes;Planctomycetacia;Brocadiales;Brocadiaceae;Candidatus Jettenia
890_4_F_1	890_4_F_1-26	ACCCTTCCGGGCATTGCGAAAGATT	Planctomycetes;Planctomycetacia;Brocadiales;Brocadiaceae;Candidatus Jettenia
890_4_F_1	890_4_F_1-6	TAGTATCAACTGCCGTTCTTCCGTT	Planctomycetes;Planctomycetacia;Brocadiales;Brocadiaceae;Candidatus Jettenia
890_4_F_1	890_4_F_1-20	GAGCATATGGAACCTTTCAGCCCCA	Planctomycetes;Planctomycetacia;Brocadiales;Brocadiaceae;Candidatus Jettenia
crenarch_1	crenarch_1-17	CTACCTCTCCCACTCCCTAGCTTTG	Archaea;Crenarchaeota;Marine Group I;Candidatus Nitrosopumilus
crenarch_1	crenarch_1-20	ACCTCTCCCACTCCCTAGCTTTGCA	Archaea;Crenarchaeota;Marine Group I;Candidatus Nitrosopumilus
crenarch_1	crenarch_1-24	CCTCTCCCACTCCCTAGCTTTGCAG	Archaea;Crenarchaeota;Marine Group I;Candidatus Nitrosopumilus
crenarch_1	crenarch_1-14	CTCTCCCACTCCCTAGCTTTGCAGT	Archaea;Crenarchaeota;Marine Group I;Candidatus Nitrosopumilus
crenarch_1	crenarch_1-1	GTTGACTACGCGTTACTGAGCCGTC	Archaea;Crenarchaeota;Marine Group I;Candidatus Nitrosopumilus
crenarch_1	crenarch_1-27	CAGAAACCACTCGGATTAACCTTGT	Archaea;Crenarchaeota;Marine Group I;Candidatus Nitrosopumilus
crenarch_1	crenarch_1-8	TTAGCAGAAACCACTCGGATTAACC	Archaea;Crenarchaeota;Marine Group I;Candidatus Nitrosopumilus
crenarch_1	crenarch_1-31	AGAACTTGCCCACCCCTTATTCATC	Archaea;Crenarchaeota;Marine Group I;Candidatus Nitrosopumilus
crenarch_1	crenarch_1-26	AAAGCAGGCTACGGATGCTTTAGGC	Archaea;Crenarchaeota;Marine Group I;Candidatus Nitrosopumilus
crenarch_1	crenarch_1-22	CAAAGCAGGCTACGGATGCTTTAGG	Archaea;Crenarchaeota;Marine Group I;Candidatus Nitrosopumilus
crenarch_1	crenarch_1-29	TTTAGCAGAAACCACTCGGATTAAC	Archaea;Crenarchaeota;Marine Group I;Candidatus Nitrosopumilus
crenarch_1	crenarch_1-16	CCTTTAGCAGAAACCACTCGGATTA	Archaea;Crenarchaeota;Marine Group I;Candidatus Nitrosopumilus
crenarch_2	crenarch_2-14	TCCTTCCTCCGTATTAACTACGGCA	Archaea;Crenarchaeota;Marine Group I
crenarch_2	crenarch_2-31	AGGCAAGGATCTCGCTCGTTACCTG	Archaea;Crenarchaeota;Marine Group I
crenarch_2	crenarch_2-30	AGGATCTCGCTCGTTACCTGACTTA	Archaea;Crenarchaeota;Marine Group I
crenarch_2	crenarch_2-13	CTCCTTCCTCCGTATTAACTACGGC	Archaea;Crenarchaeota;Marine Group I
crenarch_2	crenarch_2-17	AACAAGCTGATAGACCGCAGTCCCA	Archaea;Crenarchaeota;Marine Group I
crenarch_2	crenarch_2-29	CTGGCCACAAGCCAATGCATCACTG	Archaea;Crenarchaeota;Marine Group I
crenarch_2	crenarch_2-9	AACTACGGCAGTCCCGCTAATTCGC	Archaea;Crenarchaeota;Marine Group I
crenarch_2	crenarch_2-3	AGGGCATACTGACCTGCCGTGGCCC	Archaea;Crenarchaeota;Marine Group I
crenarch_2	crenarch_2-6	CAGGGCATACTGACCTGCCGTGGCC	Archaea;Crenarchaeota;Marine Group I
crenarch_2	crenarch_2-7	AGTTTCAGGGCATACTGACCTGCCG	Archaea;Crenarchaeota;Marine Group I
crenarch_2	crenarch_2-24	ATTAACTACGGCAGTCCCGCTAATT	Archaea;Crenarchaeota;Marine Group I
crenarch_2	crenarch_2-16	CACCAACAAGCTGATAGACCGCAGT	Archaea;Crenarchaeota;Marine Group I
crenarch_3	crenarch_3-13	CAGACTTAACGGCTTCCCTGCGACA	Archaea;Crenarchaeota;Marine Group I
crenarch_3	crenarch_3-11	ATATGCCAATGCATCATCGAGTCTG	Archaea;Crenarchaeota;Marine Group I
crenarch_3	crenarch_3-20	TACGTACTTCCCAGGCGGCAGACTT	Archaea;Crenarchaeota;Marine Group I
crenarch_3	crenarch_3-2	AGACTTAACGGCTTCCCTGCGACAC	Archaea;Crenarchaeota;Marine Group I
crenarch_3	crenarch_3-12	ACTTAACGGCTTCCCTGCGACACTG	Archaea;Crenarchaeota;Marine Group I
crenarch_3	crenarch_3-10	GCGACACTGCACTGGCTATATGCCA	Archaea;Crenarchaeota;Marine Group I
crenarch_3	crenarch_3-26	GATAGATCAAAGGATTTTACCCCTT	Archaea;Crenarchaeota;Marine Group I
crenarch_3	crenarch_3-31	AGGCCCAATAATCCTCCTGACCACT	Archaea;Crenarchaeota;Marine Group I
crenarch_3	crenarch_3-27	AATAATCCTCCTGACCACTTGAGGT	Archaea;Crenarchaeota;Marine Group I
crenarch_3	crenarch_3-1	CTCAGAGCCCGTACCTGTAATCGCC	Archaea;Crenarchaeota;Marine Group I
crenarch_3	crenarch_3-21	CGTACGTACTTCCCAGGCGGCAGAC	Archaea;Crenarchaeota;Marine Group I
crenarch_3	crenarch_3-24	CCCGTACCTGTAATCGCCTTGGTGG	Archaea;Crenarchaeota;Marine Group I
SPOTSAPR01_5m105	SPOTSAPR01_5m105-31	GTCCTTTCTTGTAAGTTACCGTCAA	Deferribacteres;Deferribacteres;Deferribacterales;SAR406 clade(Marine group A)
SPOTSAPR01_5m105	SPOTSAPR01_5m105-8	CGAAGATAAAATTCTCGTTGACTTG	Deferribacteres;Deferribacteres;Deferribacterales;SAR406 clade(Marine group A)
SPOTSAPR01_5m105	SPOTSAPR01_5m105-17	AGGACCCCTCGTATTACCGCGGCTG	Deferribacteres;Deferribacteres;Deferribacterales;SAR406 clade(Marine group A)
SPOTSAPR01_5m105	SPOTSAPR01_5m105-14	ATATGTCCCGAAGAACTTATTGCAT	Deferribacteres;Deferribacteres;Deferribacterales;SAR406 clade(Marine group A)
SPOTSAPR01_5m105	SPOTSAPR01_5m105-9	TAAGTTACCGTCAATGACAGATGGT	Deferribacteres;Deferribacteres;Deferribacterales;SAR406 clade(Marine group A)
SPOTSAPR01_5m105	SPOTSAPR01_5m105-3	ACAGATGGTATTAACATCCGAAACA	Deferribacteres;Deferribacteres;Deferribacterales;SAR406 clade(Marine group A)
SPOTSAPR01_5m105	SPOTSAPR01_5m105-26	TGTCCCGAAGAACTTATTGCATTAT	Deferribacteres;Deferribacteres;Deferribacterales;SAR406 clade(Marine group A)
SPOTSAPR01_5m105	SPOTSAPR01_5m105-20	TTGTAAGTTACCGTCAATGACAGAT	Deferribacteres;Deferribacteres;Deferribacterales;SAR406 clade(Marine group A)
SPOTSAPR01_5m105	SPOTSAPR01_5m105-15	TATGTCCCGAAGAACTTATTGCATT	Deferribacteres;Deferribacteres;Deferribacterales;SAR406 clade(Marine group A)
SPOTSAPR01_5m105	SPOTSAPR01_5m105-6	GTAAGTTACCGTCAATGACAGATGG	Deferribacteres;Deferribacteres;Deferribacterales;SAR406 clade(Marine group A)
SPOTSAPR01_5m105	SPOTSAPR01_5m105-1	AAATTGTCAAAGGGAATTCCTTTCG	Deferribacteres;Deferribacteres;Deferribacterales;SAR406 clade(Marine group A)
SPOTSAPR01_5m105	SPOTSAPR01_5m105-22	CGGTCCTTTCTTGTAAGTTACCGTC	Deferribacteres;Deferribacteres;Deferribacterales;SAR406 clade(Marine group A)
SPOTSAPR01_5m108	SPOTSAPR01_5m108-17	CACCTCTCTCGATCTCAAGACTAAC	Proteobacteria;Proteobacteria;Alphaproteobacteriaproteobacteria;Rhodobacterales;Rhodobacteraceae;Roseobacter clade NAC11-7 lineage
SPOTSAPR01_5m108	SPOTSAPR01_5m108-7	CCATGCAGCACCTGTACATTGTCCA	Proteobacteria;Proteobacteria;Alphaproteobacteriaproteobacteria;Rhodobacterales;Rhodobacteraceae;Roseobacter clade NAC11-7 lineage
SPOTSAPR01_5m108	SPOTSAPR01_5m108-2	CCGCGACAAGTATGTCAAGGGTTGG	Proteobacteria;Proteobacteria;Alphaproteobacteriaproteobacteria;Rhodobacterales;Rhodobacteraceae;Roseobacter clade NAC11-7 lineage
SPOTSAPR01_5m108	SPOTSAPR01_5m108-19	TGTCCAGCCGAACTGAAGGAATCCA	Proteobacteria;Proteobacteria;Alphaproteobacteriaproteobacteria;Rhodobacterales;Rhodobacteraceae;Roseobacter clade NAC11-7 lineage
SPOTSAPR01_5m108	SPOTSAPR01_5m108-18	ACATTGTCCAGCCGAACTGAAGGAA	Proteobacteria;Proteobacteria;Alphaproteobacteriaproteobacteria;Rhodobacterales;Rhodobacteraceae;Roseobacter clade NAC11-7 lineage
SPOTSAPR01_5m108	SPOTSAPR01_5m108-12	ATCCATCTCTGGAATCCGCGACAAG	Proteobacteria;Proteobacteria;Alphaproteobacteriaproteobacteria;Rhodobacterales;Rhodobacteraceae;Roseobacter clade NAC11-7 lineage
SPOTSAPR01_5m108	SPOTSAPR01_5m108-8	ACTGCTACCGTCATTATCTTCACAG	Proteobacteria;Proteobacteria;Alphaproteobacteriaproteobacteria;Rhodobacterales;Rhodobacteraceae;Roseobacter clade NAC11-7 lineage
SPOTSAPR01_5m108	SPOTSAPR01_5m108-20	CTACTGCTACCGTCATTATCTTCAC	Proteobacteria;Proteobacteria;Alphaproteobacteriaproteobacteria;Rhodobacterales;Rhodobacteraceae;Roseobacter clade NAC11-7 lineage
SPOTSAPR01_5m108	SPOTSAPR01_5m108-3	AATCCGCGACAAGTATGTCAAGGGT	Proteobacteria;Proteobacteria;Alphaproteobacteriaproteobacteria;Rhodobacterales;Rhodobacteraceae;Roseobacter clade NAC11-7 lineage
SPOTSAPR01_5m108	SPOTSAPR01_5m108-21	AGTTGAAAGAGCTTTACGACCCTAG	Proteobacteria;Proteobacteria;Alphaproteobacteriaproteobacteria;Rhodobacterales;Rhodobacteraceae;Roseobacter clade NAC11-7 lineage
SPOTSAPR01_5m108	SPOTSAPR01_5m108-4	ATCCGCGACAAGTATGTCAAGGGTT	Proteobacteria;Proteobacteria;Alphaproteobacteriaproteobacteria;Rhodobacterales;Rhodobacteraceae;Roseobacter clade NAC11-7 lineage
SPOTSAPR01_5m108	SPOTSAPR01_5m108-6	ACACCAACAAGCATGCTTGCTGACG	Proteobacteria;Proteobacteria;Alphaproteobacteriaproteobacteria;Rhodobacterales;Rhodobacteraceae;Roseobacter clade NAC11-7 lineage
SPOTSAPR01_5m110	SPOTSAPR01_5m110-10	TCATAGACCTCACCGTGGTAACCGC	Proteobacteria;Betaproteobacteria;Hydrogenophilales;Hydrogenophilaceae;Thiobacillus
SPOTSAPR01_5m110	SPOTSAPR01_5m110-9	CGTAAGGCCCGAAGGTCCCCCACTT	Proteobacteria;Betaproteobacteria;Hydrogenophilales;Hydrogenophilaceae;Thiobacillus
SPOTSAPR01_5m110	SPOTSAPR01_5m110-19	AAGGCCCGAAGGTCCCCCACTTTCC	Proteobacteria;Betaproteobacteria;Hydrogenophilales;Hydrogenophilaceae;Thiobacillus
SPOTSAPR01_5m110	SPOTSAPR01_5m110-11	GCGTAAGGCCCGAAGGTCCCCCACT	Proteobacteria;Betaproteobacteria;Hydrogenophilales;Hydrogenophilaceae;Thiobacillus
SPOTSAPR01_5m110	SPOTSAPR01_5m110-18	TCAGCGTAAGGCCCGAAGGTCCCCC	Proteobacteria;Betaproteobacteria;Hydrogenophilales;Hydrogenophilaceae;Thiobacillus
SPOTSAPR01_5m110	SPOTSAPR01_5m110-14	CAGCGTAAGGCCCGAAGGTCCCCCA	Proteobacteria;Betaproteobacteria;Hydrogenophilales;Hydrogenophilaceae;Thiobacillus
SPOTSAPR01_5m110	SPOTSAPR01_5m110-15	AGCCGCTCCATCAGCGTAAGGCCCG	Proteobacteria;Betaproteobacteria;Hydrogenophilales;Hydrogenophilaceae;Thiobacillus
SPOTSAPR01_5m110	SPOTSAPR01_5m110-28	AGTCATAGACCTCACCGTGGTAACC	Proteobacteria;Betaproteobacteria;Hydrogenophilales;Hydrogenophilaceae;Thiobacillus
SPOTSAPR01_5m110	SPOTSAPR01_5m110-4	CAGCCGCTCCATCAGCGTAAGGCCC	Proteobacteria;Betaproteobacteria;Hydrogenophilales;Hydrogenophilaceae;Thiobacillus
SPOTSAPR01_5m110	SPOTSAPR01_5m110-20	AGCGTAAGGCCCGAAGGTCCCCCAC	Proteobacteria;Betaproteobacteria;Hydrogenophilales;Hydrogenophilaceae;Thiobacillus
SPOTSAPR01_5m110	SPOTSAPR01_5m110-16	TAAGGCCCGAAGGTCCCCCACTTTC	Proteobacteria;Betaproteobacteria;Hydrogenophilales;Hydrogenophilaceae;Thiobacillus
SPOTSAPR01_5m110	SPOTSAPR01_5m110-31	CATCAGCGTAAGGCCCGAAGGTCCC	Proteobacteria;Betaproteobacteria;Hydrogenophilales;Hydrogenophilaceae;Thiobacillus
SPOTSAPR01_5m113	SPOTSAPR01_5m113-28	AGCACCTGTATCTCGTCCAGCCGAA	Proteobacteria;Proteobacteria;Alphaproteobacteriaproteobacteria;Rhodobacterales;Rhodobacteraceae;Roseobacter clade OCT lineage
SPOTSAPR01_5m113	SPOTSAPR01_5m113-29	CACCTGTATCTCGTCCAGCCGAACT	Proteobacteria;Proteobacteria;Alphaproteobacteriaproteobacteria;Rhodobacterales;Rhodobacteraceae;Roseobacter clade OCT lineage
SPOTSAPR01_5m113	SPOTSAPR01_5m113-24	GCACCTGTATCTCGTCCAGCCGAAC	Proteobacteria;Proteobacteria;Alphaproteobacteriaproteobacteria;Rhodobacterales;Rhodobacteraceae;Roseobacter clade OCT lineage
SPOTSAPR01_5m113	SPOTSAPR01_5m113-23	ACCTGTATCTCGTCCAGCCGAACTG	Proteobacteria;Proteobacteria;Alphaproteobacteriaproteobacteria;Rhodobacterales;Rhodobacteraceae;Roseobacter clade OCT lineage
SPOTSAPR01_5m113	SPOTSAPR01_5m113-15	GAACTGAAAGCTCCATCTCTGGAGC	Proteobacteria;Proteobacteria;Alphaproteobacteriaproteobacteria;Rhodobacterales;Rhodobacteraceae;Roseobacter clade OCT lineage
SPOTSAPR01_5m113	SPOTSAPR01_5m113-12	AAGGCTATTCCGTAGAAAAGGGTAC	Proteobacteria;Proteobacteria;Alphaproteobacteriaproteobacteria;Rhodobacterales;Rhodobacteraceae;Roseobacter clade OCT lineage
SPOTSAPR01_5m113	SPOTSAPR01_5m113-6	CGTCCAGCCGAACTGAAAGCTCCAT	Proteobacteria;Proteobacteria;Alphaproteobacteriaproteobacteria;Rhodobacterales;Rhodobacteraceae;Roseobacter clade OCT lineage
SPOTSAPR01_5m113	SPOTSAPR01_5m113-4	CTCCATCTCTGGAGCGACGACGAGT	Proteobacteria;Proteobacteria;Alphaproteobacteriaproteobacteria;Rhodobacterales;Rhodobacteraceae;Roseobacter clade OCT lineage
SPOTSAPR01_5m113	SPOTSAPR01_5m113-11	AAAGGGCGTATACGGTATTACTCTT	Proteobacteria;Proteobacteria;Alphaproteobacteriaproteobacteria;Rhodobacterales;Rhodobacteraceae;Roseobacter clade OCT lineage
SPOTSAPR01_5m113	SPOTSAPR01_5m113-5	ACTGAAAGCTCCATCTCTGGAGCGA	Proteobacteria;Proteobacteria;Alphaproteobacteriaproteobacteria;Rhodobacterales;Rhodobacteraceae;Roseobacter clade OCT lineage
SPOTSAPR01_5m113	SPOTSAPR01_5m113-21	CGAACTGAAAGCTCCATCTCTGGAG	Proteobacteria;Proteobacteria;Alphaproteobacteriaproteobacteria;Rhodobacterales;Rhodobacteraceae;Roseobacter clade OCT lineage
SPOTSAPR01_5m113	SPOTSAPR01_5m113-27	CCTGTATCTCGTCCAGCCGAACTGA	Proteobacteria;Proteobacteria;Alphaproteobacteriaproteobacteria;Rhodobacterales;Rhodobacteraceae;Roseobacter clade OCT lineage
SPOTSAPR01_5m122	SPOTSAPR01_5m122-6	TTTGGCCTTCCTCCCTACTGAAAGT	Proteobacteria;Proteobacteria;Gammaproteobacteriaproteobacteria;Oceanospirillales;Oceanospirillaceae;Pseudospirillum
SPOTSAPR01_5m122	SPOTSAPR01_5m122-10	AGTGACCGGTCCAAAGATCCCGGCC	Proteobacteria;Proteobacteria;Gammaproteobacteriaproteobacteria;Oceanospirillales;Oceanospirillaceae;Pseudospirillum
SPOTSAPR01_5m122	SPOTSAPR01_5m122-12	TAGTGACCGGTCCAAAGATCCCGGC	Proteobacteria;Proteobacteria;Gammaproteobacteriaproteobacteria;Oceanospirillales;Oceanospirillaceae;Pseudospirillum
SPOTSAPR01_5m122	SPOTSAPR01_5m122-2	GTAGGTAACGTCAATCCAAAAAGCT	Proteobacteria;Proteobacteria;Gammaproteobacteriaproteobacteria;Oceanospirillales;Oceanospirillaceae;Pseudospirillum
SPOTSAPR01_5m122	SPOTSAPR01_5m122-29	CTGTAGGTAACGTCAATCCAAAAAG	Proteobacteria;Proteobacteria;Gammaproteobacteriaproteobacteria;Oceanospirillales;Oceanospirillaceae;Pseudospirillum
SPOTSAPR01_5m122	SPOTSAPR01_5m122-16	AATAGTGACCGGTCCAAAGATCCCG	Proteobacteria;Proteobacteria;Gammaproteobacteriaproteobacteria;Oceanospirillales;Oceanospirillaceae;Pseudospirillum
SPOTSAPR01_5m122	SPOTSAPR01_5m122-20	CGGTCCAAAGATCCCGGCCTTTCCC	Proteobacteria;Proteobacteria;Gammaproteobacteriaproteobacteria;Oceanospirillales;Oceanospirillaceae;Pseudospirillum
SPOTSAPR01_5m122	SPOTSAPR01_5m122-11	CCAATAGTGACCGGTCCAAAGATCC	Proteobacteria;Proteobacteria;Gammaproteobacteriaproteobacteria;Oceanospirillales;Oceanospirillaceae;Pseudospirillum
SPOTSAPR01_5m122	SPOTSAPR01_5m122-5	TAGGTAACGTCAATCCAAAAAGCTA	Proteobacteria;Proteobacteria;Gammaproteobacteriaproteobacteria;Oceanospirillales;Oceanospirillaceae;Pseudospirillum
SPOTSAPR01_5m122	SPOTSAPR01_5m122-4	AGGTAACGTCAATCCAAAAAGCTAT	Proteobacteria;Proteobacteria;Gammaproteobacteriaproteobacteria;Oceanospirillales;Oceanospirillaceae;Pseudospirillum
SPOTSAPR01_5m122	SPOTSAPR01_5m122-17	GGTCCAAAGATCCCGGCCTTTCCCC	Proteobacteria;Proteobacteria;Gammaproteobacteriaproteobacteria;Oceanospirillales;Oceanospirillaceae;Pseudospirillum
SPOTSAPR01_5m122	SPOTSAPR01_5m122-8	CAATAGTGACCGGTCCAAAGATCCC	Proteobacteria;Proteobacteria;Gammaproteobacteriaproteobacteria;Oceanospirillales;Oceanospirillaceae;Pseudospirillum
SPOTSAPR01_5m124	SPOTSAPR01_5m124-30	GCCCCCATTGTCTAAGATTCCCTAC	Proteobacteria;Proteobacteria;Alphaproteobacteriaproteobacteria;Rhodobacterales;Rhodobacteraceae;Roseobacter clade DC5-80-3 lineage
SPOTSAPR01_5m124	SPOTSAPR01_5m124-16	CCCCCATTGTCTAAGATTCCCTACT	Proteobacteria;Proteobacteria;Alphaproteobacteriaproteobacteria;Rhodobacterales;Rhodobacteraceae;Roseobacter clade DC5-80-3 lineage
SPOTSAPR01_5m124	SPOTSAPR01_5m124-13	TCACTGCGTCCCCGAAGGGAACGTA	Proteobacteria;Proteobacteria;Alphaproteobacteriaproteobacteria;Rhodobacterales;Rhodobacteraceae;Roseobacter clade DC5-80-3 lineage
SPOTSAPR01_5m124	SPOTSAPR01_5m124-8	CCATCTCTGGTAGTAGCACAGGATG	Proteobacteria;Proteobacteria;Alphaproteobacteriaproteobacteria;Rhodobacterales;Rhodobacteraceae;Roseobacter clade DC5-80-3 lineage
SPOTSAPR01_5m124	SPOTSAPR01_5m124-7	TAGTAGCACAGGATGTCAAGGGTTG	Proteobacteria;Proteobacteria;Alphaproteobacteriaproteobacteria;Rhodobacterales;Rhodobacteraceae;Roseobacter clade DC5-80-3 lineage
SPOTSAPR01_5m124	SPOTSAPR01_5m124-22	AAAGGGCGTATAAGGTATTACTCTC	Proteobacteria;Proteobacteria;Alphaproteobacteriaproteobacteria;Rhodobacterales;Rhodobacteraceae;Roseobacter clade DC5-80-3 lineage
SPOTSAPR01_5m124	SPOTSAPR01_5m124-20	TGCTTTACGACCCTAGGGCCTTCAT	Proteobacteria;Proteobacteria;Alphaproteobacteriaproteobacteria;Rhodobacterales;Rhodobacteraceae;Roseobacter clade DC5-80-3 lineage
SPOTSAPR01_5m124	SPOTSAPR01_5m124-9	CGAAAGTGCTTTACGACCCTAGGGC	Proteobacteria;Proteobacteria;Alphaproteobacteriaproteobacteria;Rhodobacterales;Rhodobacteraceae;Roseobacter clade DC5-80-3 lineage
SPOTSAPR01_5m124	SPOTSAPR01_5m124-24	ACCATCTCTGGTAGTAGCACAGGAT	Proteobacteria;Proteobacteria;Alphaproteobacteriaproteobacteria;Rhodobacterales;Rhodobacteraceae;Roseobacter clade DC5-80-3 lineage
SPOTSAPR01_5m124	SPOTSAPR01_5m124-23	GTAGTAGCACAGGATGTCAAGGGTT	Proteobacteria;Proteobacteria;Alphaproteobacteriaproteobacteria;Rhodobacterales;Rhodobacteraceae;Roseobacter clade DC5-80-3 lineage
SPOTSAPR01_5m124	SPOTSAPR01_5m124-5	CTAACTTACTAATCCGCCTACGTGC	Proteobacteria;Proteobacteria;Alphaproteobacteriaproteobacteria;Rhodobacterales;Rhodobacteraceae;Roseobacter clade DC5-80-3 lineage
SPOTSAPR01_5m124	SPOTSAPR01_5m124-21	AACAAGTATACTTGCTGACGTCTGG	Proteobacteria;Proteobacteria;Alphaproteobacteriaproteobacteria;Rhodobacterales;Rhodobacteraceae;Roseobacter clade DC5-80-3 lineage
SPOTSAPR01_5m130	SPOTSAPR01_5m130-11	AGCGACTAGCACTCATCGTTTACTG	Proteobacteria;Proteobacteria;Alphaproteobacteriaproteobacteria;Rhodospirillales;Rhodospirillaceae;AEGEAN-169 marine group
SPOTSAPR01_5m130	SPOTSAPR01_5m130-12	CATCCGGTATTAGCTACAGTTTCCC	Proteobacteria;Proteobacteria;Alphaproteobacteriaproteobacteria;Rhodospirillales;Rhodospirillaceae;AEGEAN-169 marine group
SPOTSAPR01_5m130	SPOTSAPR01_5m130-13	ACCTGATGGCAACTAAAAATGAGGG	Proteobacteria;Proteobacteria;Alphaproteobacteriaproteobacteria;Rhodospirillales;Rhodospirillaceae;AEGEAN-169 marine group
SPOTSAPR01_5m130	SPOTSAPR01_5m130-20	CCGAACCTTCAGGTAGATTCCCACA	Proteobacteria;Proteobacteria;Alphaproteobacteriaproteobacteria;Rhodospirillales;Rhodospirillaceae;AEGEAN-169 marine group
SPOTSAPR01_5m130	SPOTSAPR01_5m130-30	GCAGACACATCCGGTATTAGCTACA	Proteobacteria;Proteobacteria;Alphaproteobacteriaproteobacteria;Rhodospirillales;Rhodospirillaceae;AEGEAN-169 marine group
SPOTSAPR01_5m130	SPOTSAPR01_5m130-27	ACATACGCTTTACGCCCAGTGATTC	Proteobacteria;Proteobacteria;Alphaproteobacteriaproteobacteria;Rhodospirillales;Rhodospirillaceae;AEGEAN-169 marine group
SPOTSAPR01_5m130	SPOTSAPR01_5m130-29	AACCTTCAGGTAGATTCCCACATGT	Proteobacteria;Proteobacteria;Alphaproteobacteriaproteobacteria;Rhodospirillales;Rhodospirillaceae;AEGEAN-169 marine group
SPOTSAPR01_5m130	SPOTSAPR01_5m130-4	ATCTTTCTCTTTGCAGACACATCCG	Proteobacteria;Proteobacteria;Alphaproteobacteriaproteobacteria;Rhodospirillales;Rhodospirillaceae;AEGEAN-169 marine group
SPOTSAPR01_5m130	SPOTSAPR01_5m130-26	GATCCGCCTACATACGCTTTACGCC	Proteobacteria;Proteobacteria;Alphaproteobacteriaproteobacteria;Rhodospirillales;Rhodospirillaceae;AEGEAN-169 marine group
SPOTSAPR01_5m130	SPOTSAPR01_5m130-18	CGATAAATCTTTCTCTTTGCAGACA	Proteobacteria;Proteobacteria;Alphaproteobacteriaproteobacteria;Rhodospirillales;Rhodospirillaceae;AEGEAN-169 marine group
SPOTSAPR01_5m130	SPOTSAPR01_5m130-6	AGACACATCCGGTATTAGCTACAGT	Proteobacteria;Proteobacteria;Alphaproteobacteriaproteobacteria;Rhodospirillales;Rhodospirillaceae;AEGEAN-169 marine group
SPOTSAPR01_5m130	SPOTSAPR01_5m130-19	TTGATCCGCCTACATACGCTTTACG	Proteobacteria;Proteobacteria;Alphaproteobacteriaproteobacteria;Rhodospirillales;Rhodospirillaceae;AEGEAN-169 marine group
SPOTSAPR01_5m133	SPOTSAPR01_5m133-9	CAGATCGCCCGAAGGCTAGTCTGTT	Bacteroidetes;Flavobacteria;Flavobacteriales;Cryomorphaceae;Fluviicola
SPOTSAPR01_5m133	SPOTSAPR01_5m133-8	CAGCACCTTGCAGATCGCCCGAAGG	Bacteroidetes;Flavobacteria;Flavobacteriales;Cryomorphaceae;Fluviicola
SPOTSAPR01_5m133	SPOTSAPR01_5m133-17	CTTGCAGATCGCCCGAAGGCTAGTC	Bacteroidetes;Flavobacteria;Flavobacteriales;Cryomorphaceae;Fluviicola
SPOTSAPR01_5m133	SPOTSAPR01_5m133-16	GCAGCACCTTGCAGATCGCCCGAAG	Bacteroidetes;Flavobacteria;Flavobacteriales;Cryomorphaceae;Fluviicola
SPOTSAPR01_5m133	SPOTSAPR01_5m133-27	CACCTTGCAGATCGCCCGAAGGCTA	Bacteroidetes;Flavobacteria;Flavobacteriales;Cryomorphaceae;Fluviicola
SPOTSAPR01_5m133	SPOTSAPR01_5m133-10	AAACTATTCGCTCTGCATTTAAGCC	Bacteroidetes;Flavobacteria;Flavobacteriales;Cryomorphaceae;Fluviicola
SPOTSAPR01_5m133	SPOTSAPR01_5m133-25	TTGCAGATCGCCCGAAGGCTAGTCT	Bacteroidetes;Flavobacteria;Flavobacteriales;Cryomorphaceae;Fluviicola
SPOTSAPR01_5m133	SPOTSAPR01_5m133-24	CCTTGCAGATCGCCCGAAGGCTAGT	Bacteroidetes;Flavobacteria;Flavobacteriales;Cryomorphaceae;Fluviicola
SPOTSAPR01_5m133	SPOTSAPR01_5m133-15	CCAAACTATTCGCTCTGCATTTAAG	Bacteroidetes;Flavobacteria;Flavobacteriales;Cryomorphaceae;Fluviicola
SPOTSAPR01_5m133	SPOTSAPR01_5m133-20	ATCGCCCGAAGGCTAGTCTGTTTCC	Bacteroidetes;Flavobacteria;Flavobacteriales;Cryomorphaceae;Fluviicola
SPOTSAPR01_5m133	SPOTSAPR01_5m133-23	TGCAGCACCTTGCAGATCGCCCGAA	Bacteroidetes;Flavobacteria;Flavobacteriales;Cryomorphaceae;Fluviicola
SPOTSAPR01_5m133	SPOTSAPR01_5m133-21	GATCGCCCGAAGGCTAGTCTGTTTC	Bacteroidetes;Flavobacteria;Flavobacteriales;Cryomorphaceae;Fluviicola
SPOTSAPR01_5m139	SPOTSAPR01_5m139-13	GTTTTCCAGTATCAAAGGCAGTTCT	Bacteroidetes;Flavobacteria;Flavobacteriales;Flavobacteriaceae;NS4 marine group
SPOTSAPR01_5m139	SPOTSAPR01_5m139-30	AAGTTTTCCAGTATCAAAGGCAGTT	Bacteroidetes;Flavobacteria;Flavobacteriales;Flavobacteriaceae;NS4 marine group
SPOTSAPR01_5m139	SPOTSAPR01_5m139-12	GACGCATGCCCATCTTTTACCGTTA	Bacteroidetes;Flavobacteria;Flavobacteriales;Flavobacteriaceae;NS4 marine group
SPOTSAPR01_5m139	SPOTSAPR01_5m139-4	CCTACAAACTAATAGGACGCATGCC	Bacteroidetes;Flavobacteria;Flavobacteriales;Flavobacteriaceae;NS4 marine group
SPOTSAPR01_5m139	SPOTSAPR01_5m139-31	ATGCCCATCTTTTACCGTTAAAACT	Bacteroidetes;Flavobacteria;Flavobacteriales;Flavobacteriaceae;NS4 marine group
SPOTSAPR01_5m139	SPOTSAPR01_5m139-28	ACGCATGCCCATCTTTTACCGTTAA	Bacteroidetes;Flavobacteria;Flavobacteriales;Flavobacteriaceae;NS4 marine group
SPOTSAPR01_5m139	SPOTSAPR01_5m139-16	CAAGTTTTCCAGTATCAAAGGCAGT	Bacteroidetes;Flavobacteria;Flavobacteriales;Flavobacteriaceae;NS4 marine group
SPOTSAPR01_5m139	SPOTSAPR01_5m139-2	TACAAACTAATAGGACGCATGCCCA	Bacteroidetes;Flavobacteria;Flavobacteriales;Flavobacteriaceae;NS4 marine group
SPOTSAPR01_5m139	SPOTSAPR01_5m139-15	AGTTTTCCAGTATCAAAGGCAGTTC	Bacteroidetes;Flavobacteria;Flavobacteriales;Flavobacteriaceae;NS4 marine group
SPOTSAPR01_5m139	SPOTSAPR01_5m139-20	CTATACTCTAGTAAAAGGTAGGTTG	Bacteroidetes;Flavobacteria;Flavobacteriales;Flavobacteriaceae;NS4 marine group
SPOTSAPR01_5m139	SPOTSAPR01_5m139-6	CCAGTATCAAAGGCAGTTCTACAGT	Bacteroidetes;Flavobacteria;Flavobacteriales;Flavobacteriaceae;NS4 marine group
SPOTSAPR01_5m139	SPOTSAPR01_5m139-18	ACTCTAGTAAAAGGTAGGTTGCATA	Bacteroidetes;Flavobacteria;Flavobacteriales;Flavobacteriaceae;NS4 marine group
SPOTSAPR01_5m143	SPOTSAPR01_5m143-12	CCGAAAACGAGTATTGATAGTTTAC	Bacteroidetes;Flavobacteria;Flavobacteriales;Cryomorphaceae;Fluviicola
SPOTSAPR01_5m143	SPOTSAPR01_5m143-7	ATATTCCCTCTACATTTAAGCCCTG	Bacteroidetes;Flavobacteria;Flavobacteriales;Cryomorphaceae;Fluviicola
SPOTSAPR01_5m143	SPOTSAPR01_5m143-30	GTCATCAGAAAAGCAAGCTCTTCTA	Bacteroidetes;Flavobacteria;Flavobacteriales;Cryomorphaceae;Fluviicola
SPOTSAPR01_5m143	SPOTSAPR01_5m143-15	ATATCGCCGAAAACGAGTATTGATA	Bacteroidetes;Flavobacteria;Flavobacteriales;Cryomorphaceae;Fluviicola
SPOTSAPR01_5m143	SPOTSAPR01_5m143-9	TCTCAGGTGAGAAAGAAATACTATG	Bacteroidetes;Flavobacteria;Flavobacteriales;Cryomorphaceae;Fluviicola
SPOTSAPR01_5m143	SPOTSAPR01_5m143-18	AGCACCTTGTAGACGGCCCGAAGGC	Bacteroidetes;Flavobacteria;Flavobacteriales;Cryomorphaceae;Fluviicola
SPOTSAPR01_5m143	SPOTSAPR01_5m143-26	CGAAAACGAGTATTGATAGTTTACG	Bacteroidetes;Flavobacteria;Flavobacteriales;Cryomorphaceae;Fluviicola
SPOTSAPR01_5m143	SPOTSAPR01_5m143-16	ACCTTTAATTTCAATCTCAGGTGAG	Bacteroidetes;Flavobacteria;Flavobacteriales;Cryomorphaceae;Fluviicola
SPOTSAPR01_5m143	SPOTSAPR01_5m143-1	CAATCTCAGGTGAGAAAGAAATACT	Bacteroidetes;Flavobacteria;Flavobacteriales;Cryomorphaceae;Fluviicola
SPOTSAPR01_5m143	SPOTSAPR01_5m143-19	AGATAGACTTTCGAGATTCGCATCC	Bacteroidetes;Flavobacteria;Flavobacteriales;Cryomorphaceae;Fluviicola
SPOTSAPR01_5m143	SPOTSAPR01_5m143-23	CAGGTGAGAAAGAAATACTATGGAG	Bacteroidetes;Flavobacteria;Flavobacteriales;Cryomorphaceae;Fluviicola
SPOTSAPR01_5m143	SPOTSAPR01_5m143-2	CGCCGAAAACGAGTATTGATAGTTT	Bacteroidetes;Flavobacteria;Flavobacteriales;Cryomorphaceae;Fluviicola
SPOTSAPR01_5m146	SPOTSAPR01_5m146-13	ATGCCACCTACGCGCGCTTTACGCC	Proteobacteria;Proteobacteria;Gammaproteobacteriaproteobacteria;Oceanospirillales;SAR86 clade
SPOTSAPR01_5m146	SPOTSAPR01_5m146-14	TCAATTGTAGGTAAGGTTTTTCGCG	Proteobacteria;Proteobacteria;Gammaproteobacteriaproteobacteria;Oceanospirillales;SAR86 clade
SPOTSAPR01_5m146	SPOTSAPR01_5m146-1	TAACTTTTCCTCGTTACCTAAAGTG	Proteobacteria;Proteobacteria;Gammaproteobacteriaproteobacteria;Oceanospirillales;SAR86 clade
SPOTSAPR01_5m146	SPOTSAPR01_5m146-9	ACTTTTCCTCGTTACCTAAAGTGCT	Proteobacteria;Proteobacteria;Gammaproteobacteriaproteobacteria;Oceanospirillales;SAR86 clade
SPOTSAPR01_5m146	SPOTSAPR01_5m146-22	CCACACCGTGGTAAACGCCATCCCG	Proteobacteria;Proteobacteria;Gammaproteobacteriaproteobacteria;Oceanospirillales;SAR86 clade
SPOTSAPR01_5m146	SPOTSAPR01_5m146-30	ATTTAGCCGGTGCTTATTCTGTAAT	Proteobacteria;Proteobacteria;Gammaproteobacteriaproteobacteria;Oceanospirillales;SAR86 clade
SPOTSAPR01_5m146	SPOTSAPR01_5m146-6	AATTCGCAGTATGTCAATTGTAGGT	Proteobacteria;Proteobacteria;Gammaproteobacteriaproteobacteria;Oceanospirillales;SAR86 clade
SPOTSAPR01_5m146	SPOTSAPR01_5m146-19	AGCTGGATCAAGCTTTCGCTCATTG	Proteobacteria;Proteobacteria;Gammaproteobacteriaproteobacteria;Oceanospirillales;SAR86 clade
SPOTSAPR01_5m146	SPOTSAPR01_5m146-21	ATGTGGCTGGTCATCCTCTCAAACC	Proteobacteria;Proteobacteria;Gammaproteobacteriaproteobacteria;Oceanospirillales;SAR86 clade
SPOTSAPR01_5m146	SPOTSAPR01_5m146-8	CAGTATGTCAATTGTAGGTAAGGTT	Proteobacteria;Proteobacteria;Gammaproteobacteriaproteobacteria;Oceanospirillales;SAR86 clade
SPOTSAPR01_5m146	SPOTSAPR01_5m146-20	TACCTAAAGTGCTTTACAACCCGAG	Proteobacteria;Proteobacteria;Gammaproteobacteriaproteobacteria;Oceanospirillales;SAR86 clade
SPOTSAPR01_5m146	SPOTSAPR01_5m146-5	CGCAGTATGTCAATTGTAGGTAAGG	Proteobacteria;Proteobacteria;Gammaproteobacteriaproteobacteria;Oceanospirillales;SAR86 clade
SPOTSAPR01_5m147	SPOTSAPR01_5m147-13	TTCCCCACTGCTGCCAACCGTAGTT	Proteobacteria;Proteobacteria;Alphaproteobacteriaproteobacteria;Caulobacterales;Hyphomonadaceae;Hellea
SPOTSAPR01_5m147	SPOTSAPR01_5m147-31	ATTCCCCACTGCTGCCAACCGTAGT	Proteobacteria;Proteobacteria;Alphaproteobacteriaproteobacteria;Caulobacterales;Hyphomonadaceae;Hellea
SPOTSAPR01_5m147	SPOTSAPR01_5m147-8	CCCACTGCTGCCAACCGTAGTTGTC	Proteobacteria;Proteobacteria;Alphaproteobacteriaproteobacteria;Caulobacterales;Hyphomonadaceae;Hellea
SPOTSAPR01_5m147	SPOTSAPR01_5m147-12	GTTGTCTGGGCCGTGTCTCAGTCCC	Proteobacteria;Proteobacteria;Alphaproteobacteriaproteobacteria;Caulobacterales;Hyphomonadaceae;Hellea
SPOTSAPR01_5m147	SPOTSAPR01_5m147-30	ATTACCAGTTTTAGAGGCAGTTCCG	Proteobacteria;Proteobacteria;Alphaproteobacteriaproteobacteria;Caulobacterales;Hyphomonadaceae;Hellea
SPOTSAPR01_5m147	SPOTSAPR01_5m147-27	ACCAGTTTTAGAGGCAGTTCCGAGG	Proteobacteria;Proteobacteria;Alphaproteobacteriaproteobacteria;Caulobacterales;Hyphomonadaceae;Hellea
SPOTSAPR01_5m147	SPOTSAPR01_5m147-22	TAGTTGTCTGGGCCGTGTCTCAGTC	Proteobacteria;Proteobacteria;Alphaproteobacteriaproteobacteria;Caulobacterales;Hyphomonadaceae;Hellea
SPOTSAPR01_5m147	SPOTSAPR01_5m147-10	ACTTACCTCTCCATATCTCTAGATT	Proteobacteria;Proteobacteria;Alphaproteobacteriaproteobacteria;Caulobacterales;Hyphomonadaceae;Hellea
SPOTSAPR01_5m147	SPOTSAPR01_5m147-7	AGAAAAAGGTAGGTTGCCACGCGTT	Proteobacteria;Proteobacteria;Alphaproteobacteriaproteobacteria;Caulobacterales;Hyphomonadaceae;Hellea
SPOTSAPR01_5m147	SPOTSAPR01_5m147-15	AGTTGTCTGGGCCGTGTCTCAGTCC	Proteobacteria;Proteobacteria;Alphaproteobacteriaproteobacteria;Caulobacterales;Hyphomonadaceae;Hellea
SPOTSAPR01_5m147	SPOTSAPR01_5m147-18	CTTACCTCTCCATATCTCTAGATTA	Proteobacteria;Proteobacteria;Alphaproteobacteriaproteobacteria;Caulobacterales;Hyphomonadaceae;Hellea
SPOTSAPR01_5m147	SPOTSAPR01_5m147-9	GTAGAAAAAGGTAGGTTGCCACGCG	Proteobacteria;Proteobacteria;Alphaproteobacteriaproteobacteria;Caulobacterales;Hyphomonadaceae;Hellea
SPOTSAPR01_5m148	SPOTSAPR01_5m148-1	AGGCTCCTCCAATAGTGACCGGTCC	Proteobacteria;Proteobacteria;Gammaproteobacteriaproteobacteria;Oceanospirillales;OM182 clade
SPOTSAPR01_5m148	SPOTSAPR01_5m148-30	TCAAGCCTCCCAACGGCTAGTAGAC	Proteobacteria;Proteobacteria;Gammaproteobacteriaproteobacteria;Oceanospirillales;OM182 clade
SPOTSAPR01_5m148	SPOTSAPR01_5m148-15	AATCCAGGGGGCCGCCTTCGCCACC	Proteobacteria;Proteobacteria;Gammaproteobacteriaproteobacteria;Oceanospirillales;OM182 clade
SPOTSAPR01_5m148	SPOTSAPR01_5m148-2	GGCTCCTCCAATAGTGACCGGTCCG	Proteobacteria;Proteobacteria;Gammaproteobacteriaproteobacteria;Oceanospirillales;OM182 clade
SPOTSAPR01_5m148	SPOTSAPR01_5m148-16	CCACTTAATAAACCACCTACGCGCG	Proteobacteria;Proteobacteria;Gammaproteobacteriaproteobacteria;Oceanospirillales;OM182 clade
SPOTSAPR01_5m148	SPOTSAPR01_5m148-14	ACGCAGGCTCCTCCAATAGTGACCG	Proteobacteria;Proteobacteria;Gammaproteobacteriaproteobacteria;Oceanospirillales;OM182 clade
SPOTSAPR01_5m148	SPOTSAPR01_5m148-18	CTAATTCCTCCCTACTGAAAGTGCT	Proteobacteria;Proteobacteria;Gammaproteobacteriaproteobacteria;Oceanospirillales;OM182 clade
SPOTSAPR01_5m148	SPOTSAPR01_5m148-3	GCTCCTCCAATAGTGACCGGTCCGA	Proteobacteria;Proteobacteria;Gammaproteobacteriaproteobacteria;Oceanospirillales;OM182 clade
SPOTSAPR01_5m148	SPOTSAPR01_5m148-13	GCAGGCTCCTCCAATAGTGACCGGT	Proteobacteria;Proteobacteria;Gammaproteobacteriaproteobacteria;Oceanospirillales;OM182 clade
SPOTSAPR01_5m148	SPOTSAPR01_5m148-6	CAGGCTCCTCCAATAGTGACCGGTC	Proteobacteria;Proteobacteria;Gammaproteobacteriaproteobacteria;Oceanospirillales;OM182 clade
SPOTSAPR01_5m148	SPOTSAPR01_5m148-7	ATTAACCCTACTAATTCCTCCCTAC	Proteobacteria;Proteobacteria;Gammaproteobacteriaproteobacteria;Oceanospirillales;OM182 clade
SPOTSAPR01_5m148	SPOTSAPR01_5m148-31	GACGCCTGAGAGCAAGCTCCCATCG	Proteobacteria;Proteobacteria;Gammaproteobacteriaproteobacteria;Oceanospirillales;OM182 clade
SPOTSAPR01_5m159	SPOTSAPR01_5m159-14	TGATCTCTCAACCGGTCATATTACA	Bacteroidetes;Flavobacteria;Flavobacteriales;NS9 marine group
SPOTSAPR01_5m159	SPOTSAPR01_5m159-13	CTCTCAACCGGTCATATTACATTTA	Bacteroidetes;Flavobacteria;Flavobacteriales;NS9 marine group
SPOTSAPR01_5m159	SPOTSAPR01_5m159-10	ATCTCTCAACCGGTCATATTACATT	Bacteroidetes;Flavobacteria;Flavobacteriales;NS9 marine group
SPOTSAPR01_5m159	SPOTSAPR01_5m159-9	CAAGTCGGTACACGTACCGAGGTTT	Bacteroidetes;Flavobacteria;Flavobacteriales;NS9 marine group
SPOTSAPR01_5m159	SPOTSAPR01_5m159-28	GGTTGATCTCTCAACCGGTCATATT	Bacteroidetes;Flavobacteria;Flavobacteriales;NS9 marine group
SPOTSAPR01_5m159	SPOTSAPR01_5m159-4	ATTCCGCCCACTTCATCCATACTCA	Bacteroidetes;Flavobacteria;Flavobacteriales;NS9 marine group
SPOTSAPR01_5m159	SPOTSAPR01_5m159-2	CCGCCCACTTCATCCATACTCAAGA	Bacteroidetes;Flavobacteria;Flavobacteriales;NS9 marine group
SPOTSAPR01_5m159	SPOTSAPR01_5m159-12	TCTCTCAACCGGTCATATTACATTT	Bacteroidetes;Flavobacteria;Flavobacteriales;NS9 marine group
SPOTSAPR01_5m159	SPOTSAPR01_5m159-22	ACATATTCCGCCCACTTCATCCATA	Bacteroidetes;Flavobacteria;Flavobacteriales;NS9 marine group
SPOTSAPR01_5m159	SPOTSAPR01_5m159-18	CTCAACCGGTCATATTACATTTAAG	Bacteroidetes;Flavobacteria;Flavobacteriales;NS9 marine group
SPOTSAPR01_5m159	SPOTSAPR01_5m159-5	TATTCCGCCCACTTCATCCATACTC	Bacteroidetes;Flavobacteria;Flavobacteriales;NS9 marine group
SPOTSAPR01_5m159	SPOTSAPR01_5m159-3	TTCCGCCCACTTCATCCATACTCAA	Bacteroidetes;Flavobacteria;Flavobacteriales;NS9 marine group
SPOTSAPR01_5m177	SPOTSAPR01_5m177-1	CACGTTGTCCCCCACTACTAGGCAA	Proteobacteria;Proteobacteria;Gammaproteobacteriaproteobacteria;Thiotrichales;Piscirickettsiaceae;uncultured
SPOTSAPR01_5m177	SPOTSAPR01_5m177-4	ACAACAATCTATGTTCTGCCTTGTT	Proteobacteria;Proteobacteria;Gammaproteobacteriaproteobacteria;Thiotrichales;Piscirickettsiaceae;uncultured
SPOTSAPR01_5m177	SPOTSAPR01_5m177-17	CGTCATCACAACAATCTATGTTCTG	Proteobacteria;Proteobacteria;Gammaproteobacteriaproteobacteria;Thiotrichales;Piscirickettsiaceae;uncultured
SPOTSAPR01_5m177	SPOTSAPR01_5m177-15	CAGACCCAGATATCTATCTTCTAAT	Proteobacteria;Proteobacteria;Gammaproteobacteriaproteobacteria;Thiotrichales;Piscirickettsiaceae;uncultured
SPOTSAPR01_5m177	SPOTSAPR01_5m177-3	TCGTCATCACAACAATCTATGTTCT	Proteobacteria;Proteobacteria;Gammaproteobacteriaproteobacteria;Thiotrichales;Piscirickettsiaceae;uncultured
SPOTSAPR01_5m177	SPOTSAPR01_5m177-20	GACCCAGATATCTATCTTCTAATAC	Proteobacteria;Proteobacteria;Gammaproteobacteriaproteobacteria;Thiotrichales;Piscirickettsiaceae;uncultured
SPOTSAPR01_5m177	SPOTSAPR01_5m177-21	CGCAAAAGATATACTTTCACACACC	Proteobacteria;Proteobacteria;Gammaproteobacteriaproteobacteria;Thiotrichales;Piscirickettsiaceae;uncultured
SPOTSAPR01_5m177	SPOTSAPR01_5m177-8	CACAACAATCTATGTTCTGCCTTGT	Proteobacteria;Proteobacteria;Gammaproteobacteriaproteobacteria;Thiotrichales;Piscirickettsiaceae;uncultured
SPOTSAPR01_5m177	SPOTSAPR01_5m177-29	TAGCTTCGATACGCAAAAGATATAC	Proteobacteria;Proteobacteria;Gammaproteobacteriaproteobacteria;Thiotrichales;Piscirickettsiaceae;uncultured
SPOTSAPR01_5m177	SPOTSAPR01_5m177-16	TCACAACAATCTATGTTCTGCCTTG	Proteobacteria;Proteobacteria;Gammaproteobacteriaproteobacteria;Thiotrichales;Piscirickettsiaceae;uncultured
SPOTSAPR01_5m177	SPOTSAPR01_5m177-10	CTACAGACCCAGATATCTATCTTCT	Proteobacteria;Proteobacteria;Gammaproteobacteriaproteobacteria;Thiotrichales;Piscirickettsiaceae;uncultured
SPOTSAPR01_5m177	SPOTSAPR01_5m177-6	GCTTCGATACGCAAAAGATATACTT	Proteobacteria;Proteobacteria;Gammaproteobacteriaproteobacteria;Thiotrichales;Piscirickettsiaceae;uncultured
SPOTSAPR01_5m19	SPOTSAPR01_5m19-2	CAACAATCCGGACTACGACCGGCTT	Proteobacteria;Betaproteobacteria;Methylophilales;Methylophilaceae;OM43 clade
SPOTSAPR01_5m19	SPOTSAPR01_5m19-7	GTTGGCTTCCCTCTGTACCGACCAT	Proteobacteria;Betaproteobacteria;Methylophilales;Methylophilaceae;OM43 clade
SPOTSAPR01_5m19	SPOTSAPR01_5m19-25	AAACTGCCTGCGCACGCTTTACGCC	Proteobacteria;Betaproteobacteria;Methylophilales;Methylophilaceae;OM43 clade
SPOTSAPR01_5m19	SPOTSAPR01_5m19-6	GACAACAATCCGGACTACGACCGGC	Proteobacteria;Betaproteobacteria;Methylophilales;Methylophilaceae;OM43 clade
SPOTSAPR01_5m19	SPOTSAPR01_5m19-31	GCAGACAACAATCCGGACTACGACC	Proteobacteria;Betaproteobacteria;Methylophilales;Methylophilaceae;OM43 clade
SPOTSAPR01_5m19	SPOTSAPR01_5m19-16	GGTTGGCTTCCCTCTGTACCGACCA	Proteobacteria;Betaproteobacteria;Methylophilales;Methylophilaceae;OM43 clade
SPOTSAPR01_5m19	SPOTSAPR01_5m19-28	CACCCGTAGGTCGTATGCGGCATTA	Proteobacteria;Betaproteobacteria;Methylophilales;Methylophilaceae;OM43 clade
SPOTSAPR01_5m19	SPOTSAPR01_5m19-14	TTTCAGCTAGTTATTCCCCATTACT	Proteobacteria;Betaproteobacteria;Methylophilales;Methylophilaceae;OM43 clade
SPOTSAPR01_5m19	SPOTSAPR01_5m19-29	CGGATAGACTAACTACTTCTGGTAA	Proteobacteria;Betaproteobacteria;Methylophilales;Methylophilaceae;OM43 clade
SPOTSAPR01_5m19	SPOTSAPR01_5m19-9	TAGGTCGTATGCGGCATTAGCTAAC	Proteobacteria;Betaproteobacteria;Methylophilales;Methylophilaceae;OM43 clade
SPOTSAPR01_5m19	SPOTSAPR01_5m19-30	GCGGATAGACTAACTACTTCTGGTA	Proteobacteria;Betaproteobacteria;Methylophilales;Methylophilaceae;OM43 clade
SPOTSAPR01_5m19	SPOTSAPR01_5m19-24	TATGCGGCATTAGCTAACCTTTCAG	Proteobacteria;Betaproteobacteria;Methylophilales;Methylophilaceae;OM43 clade
SPOTSAPR01_5m191	SPOTSAPR01_5m191-19	GCCCCCCAACGACTAGTAGACATCG	Proteobacteria;Proteobacteria;Gammaproteobacteriaproteobacteria;E01-9C-26 marine group
SPOTSAPR01_5m191	SPOTSAPR01_5m191-14	AAGCCCCCCAACGACTAGTAGACAT	Proteobacteria;Proteobacteria;Gammaproteobacteriaproteobacteria;E01-9C-26 marine group
SPOTSAPR01_5m191	SPOTSAPR01_5m191-20	AGCCCCCCAACGACTAGTAGACATC	Proteobacteria;Proteobacteria;Gammaproteobacteriaproteobacteria;E01-9C-26 marine group
SPOTSAPR01_5m191	SPOTSAPR01_5m191-9	ACAAGCCCCCCAACGACTAGTAGAC	Proteobacteria;Proteobacteria;Gammaproteobacteriaproteobacteria;E01-9C-26 marine group
SPOTSAPR01_5m191	SPOTSAPR01_5m191-10	GACAAGCCCCCCAACGACTAGTAGA	Proteobacteria;Proteobacteria;Gammaproteobacteriaproteobacteria;E01-9C-26 marine group
SPOTSAPR01_5m191	SPOTSAPR01_5m191-30	GGGACAAGCCCCCCAACGACTAGTA	Proteobacteria;Proteobacteria;Gammaproteobacteriaproteobacteria;E01-9C-26 marine group
SPOTSAPR01_5m191	SPOTSAPR01_5m191-27	CCCCCCAACGACTAGTAGACATCGT	Proteobacteria;Proteobacteria;Gammaproteobacteriaproteobacteria;E01-9C-26 marine group
SPOTSAPR01_5m191	SPOTSAPR01_5m191-11	TTCCTTCTGAGGATGTCAAGAGTAG	Proteobacteria;Proteobacteria;Gammaproteobacteriaproteobacteria;E01-9C-26 marine group
SPOTSAPR01_5m191	SPOTSAPR01_5m191-15	CCGAAGGCACAGATCCGTTTCCGGT	Proteobacteria;Proteobacteria;Gammaproteobacteriaproteobacteria;E01-9C-26 marine group
SPOTSAPR01_5m191	SPOTSAPR01_5m191-18	CGCACCTTTCTTCCCTAACGAAAGT	Proteobacteria;Proteobacteria;Gammaproteobacteriaproteobacteria;E01-9C-26 marine group
SPOTSAPR01_5m191	SPOTSAPR01_5m191-13	CTCTCAGTTCCCGAAGGCACAGATC	Proteobacteria;Proteobacteria;Gammaproteobacteriaproteobacteria;E01-9C-26 marine group
SPOTSAPR01_5m191	SPOTSAPR01_5m191-16	AACAGCGCGAGGTCCGAAGATCCCC	Proteobacteria;Proteobacteria;Gammaproteobacteriaproteobacteria;E01-9C-26 marine group
SPOTSAPR01_5m202	SPOTSAPR01_5m202-17	GGCTGCCTCCTACAAGTAGGTTGGC	Proteobacteria;Proteobacteria;Alphaproteobacteriaproteobacteria;Rhodobacterales;Rhodobacteraceae;Roseobacter clade NAC11-7 lineage
SPOTSAPR01_5m202	SPOTSAPR01_5m202-20	TGGCTGCCTCCTACAAGTAGGTTGG	Proteobacteria;Proteobacteria;Alphaproteobacteriaproteobacteria;Rhodobacterales;Rhodobacteraceae;Roseobacter clade NAC11-7 lineage
SPOTSAPR01_5m202	SPOTSAPR01_5m202-14	GGCTATTCCTTAGAACTAGGTATAT	Proteobacteria;Proteobacteria;Alphaproteobacteriaproteobacteria;Rhodobacterales;Rhodobacteraceae;Roseobacter clade NAC11-7 lineage
SPOTSAPR01_5m202	SPOTSAPR01_5m202-1	TGTCTCCAGAATTCTCGATATCCAT	Proteobacteria;Proteobacteria;Alphaproteobacteriaproteobacteria;Rhodobacterales;Rhodobacteraceae;Roseobacter clade NAC11-7 lineage
SPOTSAPR01_5m202	SPOTSAPR01_5m202-22	TCCTACAAGTAGGTTGGCGCACCAC	Proteobacteria;Proteobacteria;Alphaproteobacteriaproteobacteria;Rhodobacterales;Rhodobacteraceae;Roseobacter clade NAC11-7 lineage
SPOTSAPR01_5m202	SPOTSAPR01_5m202-12	TTAGAACTAGGTATATTCCCACGCG	Proteobacteria;Proteobacteria;Alphaproteobacteriaproteobacteria;Rhodobacterales;Rhodobacteraceae;Roseobacter clade NAC11-7 lineage
SPOTSAPR01_5m202	SPOTSAPR01_5m202-23	TAGGTTGGCGCACCACCTTCGGGTA	Proteobacteria;Proteobacteria;Alphaproteobacteriaproteobacteria;Rhodobacterales;Rhodobacteraceae;Roseobacter clade NAC11-7 lineage
SPOTSAPR01_5m202	SPOTSAPR01_5m202-11	ATTCCTTAGAACTAGGTATATTCCC	Proteobacteria;Proteobacteria;Alphaproteobacteriaproteobacteria;Rhodobacterales;Rhodobacteraceae;Roseobacter clade NAC11-7 lineage
SPOTSAPR01_5m202	SPOTSAPR01_5m202-9	CTTAGAACTAGGTATATTCCCACGC	Proteobacteria;Proteobacteria;Alphaproteobacteriaproteobacteria;Rhodobacterales;Rhodobacteraceae;Roseobacter clade NAC11-7 lineage
SPOTSAPR01_5m202	SPOTSAPR01_5m202-21	CTACAAGTAGGTTGGCGCACCACCT	Proteobacteria;Proteobacteria;Alphaproteobacteriaproteobacteria;Rhodobacterales;Rhodobacteraceae;Roseobacter clade NAC11-7 lineage
SPOTSAPR01_5m202	SPOTSAPR01_5m202-18	GAGGCTATTCCTTAGAACTAGGTAT	Proteobacteria;Proteobacteria;Alphaproteobacteriaproteobacteria;Rhodobacterales;Rhodobacteraceae;Roseobacter clade NAC11-7 lineage
SPOTSAPR01_5m202	SPOTSAPR01_5m202-16	CAGAATTCTCGATATCCATGTCAAG	Proteobacteria;Proteobacteria;Alphaproteobacteriaproteobacteria;Rhodobacterales;Rhodobacteraceae;Roseobacter clade NAC11-7 lineage
SPOTSAPR01_5m210	SPOTSAPR01_5m210-27	CCCCCTACCCATCGTTGCCTTGGTG	Bacteroidetes;Flavobacteria;Flavobacteriales;Cryomorphaceae;Owenweeksia
SPOTSAPR01_5m210	SPOTSAPR01_5m210-12	CGGCGTACTCCCCAGGTGCATCACT	Bacteroidetes;Flavobacteria;Flavobacteriales;Cryomorphaceae;Owenweeksia
SPOTSAPR01_5m210	SPOTSAPR01_5m210-11	TGCCGGCGTACTCCCCAGGTGCATC	Bacteroidetes;Flavobacteria;Flavobacteriales;Cryomorphaceae;Owenweeksia
SPOTSAPR01_5m210	SPOTSAPR01_5m210-23	CGTACTCCCCAGGTGCATCACTTAA	Bacteroidetes;Flavobacteria;Flavobacteriales;Cryomorphaceae;Owenweeksia
SPOTSAPR01_5m210	SPOTSAPR01_5m210-15	GCCGGCGTACTCCCCAGGTGCATCA	Bacteroidetes;Flavobacteria;Flavobacteriales;Cryomorphaceae;Owenweeksia
SPOTSAPR01_5m210	SPOTSAPR01_5m210-17	CCAGTATCAATGGCAGTTCGACAGT	Bacteroidetes;Flavobacteria;Flavobacteriales;Cryomorphaceae;Owenweeksia
SPOTSAPR01_5m210	SPOTSAPR01_5m210-3	GTACTCCCCAGGTGCATCACTTAAT	Bacteroidetes;Flavobacteria;Flavobacteriales;Cryomorphaceae;Owenweeksia
SPOTSAPR01_5m210	SPOTSAPR01_5m210-4	CCGGCGTACTCCCCAGGTGCATCAC	Bacteroidetes;Flavobacteria;Flavobacteriales;Cryomorphaceae;Owenweeksia
SPOTSAPR01_5m210	SPOTSAPR01_5m210-6	GCGTACTCCCCAGGTGCATCACTTA	Bacteroidetes;Flavobacteria;Flavobacteriales;Cryomorphaceae;Owenweeksia
SPOTSAPR01_5m210	SPOTSAPR01_5m210-30	TGGGACGCATGCCCATCTCATACCG	Bacteroidetes;Flavobacteria;Flavobacteriales;Cryomorphaceae;Owenweeksia
SPOTSAPR01_5m210	SPOTSAPR01_5m210-20	AGTATATCGCCAACAGCGAGTGATG	Bacteroidetes;Flavobacteria;Flavobacteriales;Cryomorphaceae;Owenweeksia
SPOTSAPR01_5m210	SPOTSAPR01_5m210-16	ATATCGCCAACAGCGAGTGATGATC	Bacteroidetes;Flavobacteria;Flavobacteriales;Cryomorphaceae;Owenweeksia
SPOTSAPR01_5m217	SPOTSAPR01_5m217-21	GCCGTCTGCCACTGTCCACCCGAGC	Proteobacteria;Proteobacteria;Alphaproteobacteriaproteobacteria;OCS116 clade
SPOTSAPR01_5m217	SPOTSAPR01_5m217-14	GTGTCTCAGTCCCAATCTTGCTGAT	Proteobacteria;Proteobacteria;Alphaproteobacteriaproteobacteria;OCS116 clade
SPOTSAPR01_5m217	SPOTSAPR01_5m217-15	CTTGCTGATCATCCTCTCAGACCAG	Proteobacteria;Proteobacteria;Alphaproteobacteriaproteobacteria;OCS116 clade
SPOTSAPR01_5m217	SPOTSAPR01_5m217-13	GTCTCAGTCCCAATCTTGCTGATCA	Proteobacteria;Proteobacteria;Alphaproteobacteriaproteobacteria;OCS116 clade
SPOTSAPR01_5m217	SPOTSAPR01_5m217-12	CCGTCTGCCACTGTCCACCCGAGCA	Proteobacteria;Proteobacteria;Alphaproteobacteriaproteobacteria;OCS116 clade
SPOTSAPR01_5m217	SPOTSAPR01_5m217-2	TCAGTCCCAATCTTGCTGATCATCC	Proteobacteria;Proteobacteria;Alphaproteobacteriaproteobacteria;OCS116 clade
SPOTSAPR01_5m217	SPOTSAPR01_5m217-10	GCCACTGTCCACCCGAGCAAGCTCG	Proteobacteria;Proteobacteria;Alphaproteobacteriaproteobacteria;OCS116 clade
SPOTSAPR01_5m217	SPOTSAPR01_5m217-28	CGTGTCTCAGTCCCAATCTTGCTGA	Proteobacteria;Proteobacteria;Alphaproteobacteriaproteobacteria;OCS116 clade
SPOTSAPR01_5m217	SPOTSAPR01_5m217-20	TGCCACTGTCCACCCGAGCAAGCTC	Proteobacteria;Proteobacteria;Alphaproteobacteriaproteobacteria;OCS116 clade
SPOTSAPR01_5m217	SPOTSAPR01_5m217-23	CCAGCCTAACTGAAAAAAAGTATCT	Proteobacteria;Proteobacteria;Alphaproteobacteriaproteobacteria;OCS116 clade
SPOTSAPR01_5m217	SPOTSAPR01_5m217-30	GATACCCACGCGTTACTAAGCCGTC	Proteobacteria;Proteobacteria;Alphaproteobacteriaproteobacteria;OCS116 clade
SPOTSAPR01_5m217	SPOTSAPR01_5m217-11	TAGATACCCACGCGTTACTAAGCCG	Proteobacteria;Proteobacteria;Alphaproteobacteriaproteobacteria;OCS116 clade
SPOTSAPR01_5m224	SPOTSAPR01_5m224-14	AAGTCCAAACAGCTAGTAACCATCG	Bacteroidetes;Flavobacteria;Flavobacteriales;Flavobacteriaceae;Formosa
SPOTSAPR01_5m224	SPOTSAPR01_5m224-28	TCCCCGTTACCCCTCGACTTGCATG	Bacteroidetes;Flavobacteria;Flavobacteriales;Flavobacteriaceae;Formosa
SPOTSAPR01_5m224	SPOTSAPR01_5m224-23	CCAACAAACTAATAGAACGCATACT	Bacteroidetes;Flavobacteria;Flavobacteriales;Flavobacteriaceae;Formosa
SPOTSAPR01_5m224	SPOTSAPR01_5m224-31	GCCACTCTAAGAGACTATGGGGGGT	Bacteroidetes;Flavobacteria;Flavobacteriales;Flavobacteriaceae;Formosa
SPOTSAPR01_5m224	SPOTSAPR01_5m224-18	ACACCAACAAACTAATAGAACGCAT	Bacteroidetes;Flavobacteria;Flavobacteriales;Flavobacteriaceae;Formosa
SPOTSAPR01_5m224	SPOTSAPR01_5m224-20	CACTCTAAGAGACTATGGGGGGTTA	Bacteroidetes;Flavobacteria;Flavobacteriales;Flavobacteriaceae;Formosa
SPOTSAPR01_5m224	SPOTSAPR01_5m224-10	CAAGCTTCCCCGTTACCCCTCGACT	Bacteroidetes;Flavobacteria;Flavobacteriales;Flavobacteriaceae;Formosa
SPOTSAPR01_5m224	SPOTSAPR01_5m224-15	GAAGTCCAAACAGCTAGTAACCATC	Bacteroidetes;Flavobacteria;Flavobacteriales;Flavobacteriaceae;Formosa
SPOTSAPR01_5m224	SPOTSAPR01_5m224-6	CGGAAGCAAGCTTCCCCGTTACCCC	Bacteroidetes;Flavobacteria;Flavobacteriales;Flavobacteriaceae;Formosa
SPOTSAPR01_5m224	SPOTSAPR01_5m224-3	TTACTCTAGAAGTGATGCCACTCTA	Bacteroidetes;Flavobacteria;Flavobacteriales;Flavobacteriaceae;Formosa
SPOTSAPR01_5m224	SPOTSAPR01_5m224-1	CAACAAACTAATAGAACGCATACTC	Bacteroidetes;Flavobacteria;Flavobacteriales;Flavobacteriaceae;Formosa
SPOTSAPR01_5m224	SPOTSAPR01_5m224-29	CGTCGGCGGAAGCAAGCTTCCCCGT	Bacteroidetes;Flavobacteria;Flavobacteriales;Flavobacteriaceae;Formosa
SPOTSAPR01_5m226	SPOTSAPR01_5m226-5	AGCTCACCAGTATCAAACGCACCTC	Proteobacteria;Proteobacteria;Alphaproteobacteriaproteobacteria;Rickettsiales;SAR116 clade
SPOTSAPR01_5m226	SPOTSAPR01_5m226-19	TCAGCGTCAAATACAGACCAGATAG	Proteobacteria;Proteobacteria;Alphaproteobacteriaproteobacteria;Rickettsiales;SAR116 clade
SPOTSAPR01_5m226	SPOTSAPR01_5m226-4	AGCGTCAAATACAGACCAGATAGCC	Proteobacteria;Proteobacteria;Alphaproteobacteriaproteobacteria;Rickettsiales;SAR116 clade
SPOTSAPR01_5m226	SPOTSAPR01_5m226-6	CTCACCAGTATCAAACGCACCTCCC	Proteobacteria;Proteobacteria;Alphaproteobacteriaproteobacteria;Rickettsiales;SAR116 clade
SPOTSAPR01_5m226	SPOTSAPR01_5m226-1	GCGTCAAATACAGACCAGATAGCCG	Proteobacteria;Proteobacteria;Alphaproteobacteriaproteobacteria;Rickettsiales;SAR116 clade
SPOTSAPR01_5m226	SPOTSAPR01_5m226-3	GTCAAATACAGACCAGATAGCCGCT	Proteobacteria;Proteobacteria;Alphaproteobacteriaproteobacteria;Rickettsiales;SAR116 clade
SPOTSAPR01_5m226	SPOTSAPR01_5m226-7	TCAAATACAGACCAGATAGCCGCTT	Proteobacteria;Proteobacteria;Alphaproteobacteriaproteobacteria;Rickettsiales;SAR116 clade
SPOTSAPR01_5m226	SPOTSAPR01_5m226-14	GGGCACCTCCTTCTGCGGCGGACCT	Proteobacteria;Proteobacteria;Alphaproteobacteriaproteobacteria;Rickettsiales;SAR116 clade
SPOTSAPR01_5m226	SPOTSAPR01_5m226-13	ACAGCTTAATGCGTTAGCGTACGAC	Proteobacteria;Proteobacteria;Alphaproteobacteriaproteobacteria;Rickettsiales;SAR116 clade
SPOTSAPR01_5m226	SPOTSAPR01_5m226-15	CTAGCTCACCAGTATCAAACGCACC	Proteobacteria;Proteobacteria;Alphaproteobacteriaproteobacteria;Rickettsiales;SAR116 clade
SPOTSAPR01_5m226	SPOTSAPR01_5m226-18	CGTTAGCGTACGACACCGAGAGGTA	Proteobacteria;Proteobacteria;Alphaproteobacteriaproteobacteria;Rickettsiales;SAR116 clade
SPOTSAPR01_5m226	SPOTSAPR01_5m226-2	CGTCAAATACAGACCAGATAGCCGC	Proteobacteria;Proteobacteria;Alphaproteobacteriaproteobacteria;Rickettsiales;SAR116 clade
SPOTSAPR01_5m232	SPOTSAPR01_5m232-16	TCGAATAGTACCGTCAACCCTCTAC	Bacteroidetes;Flavobacteria;Flavobacteriales;Cryomorphaceae;NS7 marine group
SPOTSAPR01_5m232	SPOTSAPR01_5m232-24	ACCCTCTACACGTAGAGGGGTTTCT	Bacteroidetes;Flavobacteria;Flavobacteriales;Cryomorphaceae;NS7 marine group
SPOTSAPR01_5m232	SPOTSAPR01_5m232-19	AGCGTCAATACTAACTTAGTAAGCT	Bacteroidetes;Flavobacteria;Flavobacteriales;Cryomorphaceae;NS7 marine group
SPOTSAPR01_5m232	SPOTSAPR01_5m232-30	CATGCCCATCTTCTTCCATCGAAAT	Bacteroidetes;Flavobacteria;Flavobacteriales;Cryomorphaceae;NS7 marine group
SPOTSAPR01_5m232	SPOTSAPR01_5m232-23	CCAACTGTTCGTTATGCATTTAAGA	Bacteroidetes;Flavobacteria;Flavobacteriales;Cryomorphaceae;NS7 marine group
SPOTSAPR01_5m232	SPOTSAPR01_5m232-22	TATTCGAATAGTACCGTCAACCCTC	Bacteroidetes;Flavobacteria;Flavobacteriales;Cryomorphaceae;NS7 marine group
SPOTSAPR01_5m232	SPOTSAPR01_5m232-7	ATTCGAATAGTACCGTCAACCCTCT	Bacteroidetes;Flavobacteria;Flavobacteriales;Cryomorphaceae;NS7 marine group
SPOTSAPR01_5m232	SPOTSAPR01_5m232-20	TAGCGTCAATACTAACTTAGTAAGC	Bacteroidetes;Flavobacteria;Flavobacteriales;Cryomorphaceae;NS7 marine group
SPOTSAPR01_5m232	SPOTSAPR01_5m232-3	TCCCAACTGTTCGTTATGCATTTAA	Bacteroidetes;Flavobacteria;Flavobacteriales;Cryomorphaceae;NS7 marine group
SPOTSAPR01_5m232	SPOTSAPR01_5m232-5	GTTTCCCAACTGTTCGTTATGCATT	Bacteroidetes;Flavobacteria;Flavobacteriales;Cryomorphaceae;NS7 marine group
SPOTSAPR01_5m232	SPOTSAPR01_5m232-17	GAATAGTACCGTCAACCCTCTACAC	Bacteroidetes;Flavobacteria;Flavobacteriales;Cryomorphaceae;NS7 marine group
SPOTSAPR01_5m232	SPOTSAPR01_5m232-12	AGTACCGTCAACCCTCTACACGTAG	Bacteroidetes;Flavobacteria;Flavobacteriales;Cryomorphaceae;NS7 marine group
SPOTSAPR01_5m235	SPOTSAPR01_5m235-5	AGGACGCATGCCCATCTTCTACCAC	Bacteroidetes;Flavobacteria;Flavobacteriales;Flavobacteriaceae;NS5 marine group
SPOTSAPR01_5m235	SPOTSAPR01_5m235-15	TCACAGACTTCAGGCACCCCCAGCT	Bacteroidetes;Flavobacteria;Flavobacteriales;Flavobacteriaceae;NS5 marine group
SPOTSAPR01_5m235	SPOTSAPR01_5m235-8	AAGCACTCCCTGTTACCCCTCGACT	Bacteroidetes;Flavobacteria;Flavobacteriales;Flavobacteriaceae;NS5 marine group
SPOTSAPR01_5m235	SPOTSAPR01_5m235-10	ACCCCAGTCACTAGTTTTACCCTAG	Bacteroidetes;Flavobacteria;Flavobacteriales;Flavobacteriaceae;NS5 marine group
SPOTSAPR01_5m235	SPOTSAPR01_5m235-1	TGCAAGCACTCCCTGTTACCCCTCG	Bacteroidetes;Flavobacteria;Flavobacteriales;Flavobacteriaceae;NS5 marine group
SPOTSAPR01_5m235	SPOTSAPR01_5m235-9	CACTCCCTGTTACCCCTCGACTTGC	Bacteroidetes;Flavobacteria;Flavobacteriales;Flavobacteriaceae;NS5 marine group
SPOTSAPR01_5m235	SPOTSAPR01_5m235-17	GGACGCATGCCCATCTTCTACCACC	Bacteroidetes;Flavobacteria;Flavobacteriales;Flavobacteriaceae;NS5 marine group
SPOTSAPR01_5m235	SPOTSAPR01_5m235-4	CCACTCAACCAACCAATGTTGGTCG	Bacteroidetes;Flavobacteria;Flavobacteriales;Flavobacteriaceae;NS5 marine group
SPOTSAPR01_5m235	SPOTSAPR01_5m235-7	CAAGCACTCCCTGTTACCCCTCGAC	Bacteroidetes;Flavobacteria;Flavobacteriales;Flavobacteriaceae;NS5 marine group
SPOTSAPR01_5m235	SPOTSAPR01_5m235-3	GTGCAAGCACTCCCTGTTACCCCTC	Bacteroidetes;Flavobacteria;Flavobacteriales;Flavobacteriaceae;NS5 marine group
SPOTSAPR01_5m235	SPOTSAPR01_5m235-6	AGGCAATGCTACAGTTGAGCTGCAG	Bacteroidetes;Flavobacteria;Flavobacteriales;Flavobacteriaceae;NS5 marine group
SPOTSAPR01_5m235	SPOTSAPR01_5m235-20	AACCCCAGTCACTAGTTTTACCCTA	Bacteroidetes;Flavobacteria;Flavobacteriales;Flavobacteriaceae;NS5 marine group
SPOTSAPR01_5m244	SPOTSAPR01_5m244-23	ATGGTAATGTCAAGTGGTGGTAAGG	Proteobacteria;Proteobacteria;Alphaproteobacteriaproteobacteria;Rhodobacterales;Rhodobacteraceae;uncultured
SPOTSAPR01_5m244	SPOTSAPR01_5m244-21	CCGAGGGTTAGCGCACGATCTTCGG	Proteobacteria;Proteobacteria;Alphaproteobacteriaproteobacteria;Rhodobacterales;Rhodobacteraceae;uncultured
SPOTSAPR01_5m244	SPOTSAPR01_5m244-31	TGAGCTACCGACCCAGAACCAGAGC	Proteobacteria;Proteobacteria;Alphaproteobacteriaproteobacteria;Rhodobacterales;Rhodobacteraceae;uncultured
SPOTSAPR01_5m244	SPOTSAPR01_5m244-22	TGGTAATGTCAAGTGGTGGTAAGGT	Proteobacteria;Proteobacteria;Alphaproteobacteriaproteobacteria;Rhodobacterales;Rhodobacteraceae;uncultured
SPOTSAPR01_5m244	SPOTSAPR01_5m244-27	CTGCGTCACCAAAGGGCATGCCCCC	Proteobacteria;Proteobacteria;Alphaproteobacteriaproteobacteria;Rhodobacterales;Rhodobacteraceae;uncultured
SPOTSAPR01_5m244	SPOTSAPR01_5m244-17	CCGGAAATCGCGATGGTAATGTCAA	Proteobacteria;Proteobacteria;Alphaproteobacteriaproteobacteria;Rhodobacterales;Rhodobacteraceae;uncultured
SPOTSAPR01_5m244	SPOTSAPR01_5m244-20	GAAATCGCGATGGTAATGTCAAGTG	Proteobacteria;Proteobacteria;Alphaproteobacteriaproteobacteria;Rhodobacterales;Rhodobacteraceae;uncultured
SPOTSAPR01_5m244	SPOTSAPR01_5m244-18	CTCCGGAAATCGCGATGGTAATGTC	Proteobacteria;Proteobacteria;Alphaproteobacteriaproteobacteria;Rhodobacterales;Rhodobacteraceae;uncultured
SPOTSAPR01_5m244	SPOTSAPR01_5m244-3	TCCCGAGGGTTAGCGCACGATCTTC	Proteobacteria;Proteobacteria;Alphaproteobacteriaproteobacteria;Rhodobacterales;Rhodobacteraceae;uncultured
SPOTSAPR01_5m244	SPOTSAPR01_5m244-19	GCTAATCCTACCGTGGCTCGCTGCT	Proteobacteria;Proteobacteria;Alphaproteobacteriaproteobacteria;Rhodobacterales;Rhodobacteraceae;uncultured
SPOTSAPR01_5m244	SPOTSAPR01_5m244-9	TCACCAAAGGGCATGCCCCCTGACG	Proteobacteria;Proteobacteria;Alphaproteobacteriaproteobacteria;Rhodobacterales;Rhodobacteraceae;uncultured
SPOTSAPR01_5m244	SPOTSAPR01_5m244-25	AGTCGCTAATCCTACCGTGGCTCGC	Proteobacteria;Proteobacteria;Alphaproteobacteriaproteobacteria;Rhodobacterales;Rhodobacteraceae;uncultured
SPOTSAPR01_5m247	SPOTSAPR01_5m247-7	ACTAAAAGGATTACCCTCCCAACGG	Proteobacteria;Proteobacteria;Gammaproteobacteriaproteobacteria;Oceanospirillales;Oceanospirillaceae;Pseudospirillum
SPOTSAPR01_5m247	SPOTSAPR01_5m247-18	CACTAAAAGGATTACCCTCCCAACG	Proteobacteria;Proteobacteria;Gammaproteobacteriaproteobacteria;Oceanospirillales;Oceanospirillaceae;Pseudospirillum
SPOTSAPR01_5m247	SPOTSAPR01_5m247-1	GGCTCATCCAATAGCGACCGGTCCG	Proteobacteria;Proteobacteria;Gammaproteobacteriaproteobacteria;Oceanospirillales;Oceanospirillaceae;Pseudospirillum
SPOTSAPR01_5m247	SPOTSAPR01_5m247-17	TGATGCAGTTCCAAGGTTGAGCCCT	Proteobacteria;Proteobacteria;Gammaproteobacteriaproteobacteria;Oceanospirillales;Oceanospirillaceae;Pseudospirillum
SPOTSAPR01_5m247	SPOTSAPR01_5m247-3	GCTCATCCAATAGCGACCGGTCCGA	Proteobacteria;Proteobacteria;Gammaproteobacteriaproteobacteria;Oceanospirillales;Oceanospirillaceae;Pseudospirillum
SPOTSAPR01_5m247	SPOTSAPR01_5m247-24	TACCCTCCCAACGGCTAGTTGACAT	Proteobacteria;Proteobacteria;Gammaproteobacteriaproteobacteria;Oceanospirillales;Oceanospirillaceae;Pseudospirillum
SPOTSAPR01_5m247	SPOTSAPR01_5m247-2	CTCATCCAATAGCGACCGGTCCGAA	Proteobacteria;Proteobacteria;Gammaproteobacteriaproteobacteria;Oceanospirillales;Oceanospirillaceae;Pseudospirillum
SPOTSAPR01_5m247	SPOTSAPR01_5m247-8	AGGCTCATCCAATAGCGACCGGTCC	Proteobacteria;Proteobacteria;Gammaproteobacteriaproteobacteria;Oceanospirillales;Oceanospirillaceae;Pseudospirillum
SPOTSAPR01_5m247	SPOTSAPR01_5m247-9	TAACACTCTGGCCTTCCTCCCTACT	Proteobacteria;Proteobacteria;Gammaproteobacteriaproteobacteria;Oceanospirillales;Oceanospirillaceae;Pseudospirillum
SPOTSAPR01_5m247	SPOTSAPR01_5m247-26	CGACCGGTCCGAAGATCCCGGCCTT	Proteobacteria;Proteobacteria;Gammaproteobacteriaproteobacteria;Oceanospirillales;Oceanospirillaceae;Pseudospirillum
SPOTSAPR01_5m247	SPOTSAPR01_5m247-22	CCAATAGCGACCGGTCCGAAGATCC	Proteobacteria;Proteobacteria;Gammaproteobacteriaproteobacteria;Oceanospirillales;Oceanospirillaceae;Pseudospirillum
SPOTSAPR01_5m247	SPOTSAPR01_5m247-5	TCATCCAATAGCGACCGGTCCGAAG	Proteobacteria;Proteobacteria;Gammaproteobacteriaproteobacteria;Oceanospirillales;Oceanospirillaceae;Pseudospirillum
SPOTSAPR01_5m25	SPOTSAPR01_5m25-28	CAACCCCCCGACATCTAGCAGACAT	Proteobacteria;Proteobacteria;Alphaproteobacteriaproteobacteria;Rickettsiales;SAR116 clade
SPOTSAPR01_5m25	SPOTSAPR01_5m25-14	ACCAAACTCCCCATGTCAAGGACTG	Proteobacteria;Proteobacteria;Alphaproteobacteriaproteobacteria;Rickettsiales;SAR116 clade
SPOTSAPR01_5m25	SPOTSAPR01_5m25-7	AACCAAACTCCCCATGTCAAGGACT	Proteobacteria;Proteobacteria;Alphaproteobacteriaproteobacteria;Rickettsiales;SAR116 clade
SPOTSAPR01_5m25	SPOTSAPR01_5m25-6	TCCGTCTCCGGAAACCAAACTCCCC	Proteobacteria;Proteobacteria;Alphaproteobacteriaproteobacteria;Rickettsiales;SAR116 clade
SPOTSAPR01_5m25	SPOTSAPR01_5m25-2	GGCGACACCGAGGGGCAACCCCCCG	Proteobacteria;Proteobacteria;Alphaproteobacteriaproteobacteria;Rickettsiales;SAR116 clade
SPOTSAPR01_5m25	SPOTSAPR01_5m25-5	GACACCGAGGGGCAACCCCCCGACA	Proteobacteria;Proteobacteria;Alphaproteobacteriaproteobacteria;Rickettsiales;SAR116 clade
SPOTSAPR01_5m25	SPOTSAPR01_5m25-30	ACACCGAGGGGCAACCCCCCGACAT	Proteobacteria;Proteobacteria;Alphaproteobacteriaproteobacteria;Rickettsiales;SAR116 clade
SPOTSAPR01_5m25	SPOTSAPR01_5m25-15	AAACCAAACTCCCCATGTCAAGGAC	Proteobacteria;Proteobacteria;Alphaproteobacteriaproteobacteria;Rickettsiales;SAR116 clade
SPOTSAPR01_5m25	SPOTSAPR01_5m25-22	AAACTCCCCATGTCAAGGACTGGTA	Proteobacteria;Proteobacteria;Alphaproteobacteriaproteobacteria;Rickettsiales;SAR116 clade
SPOTSAPR01_5m25	SPOTSAPR01_5m25-21	CGGAAACCAAACTCCCCATGTCAAG	Proteobacteria;Proteobacteria;Alphaproteobacteriaproteobacteria;Rickettsiales;SAR116 clade
SPOTSAPR01_5m25	SPOTSAPR01_5m25-10	GGTCGGCTGCCTCCTGCAAGCAGGT	Proteobacteria;Proteobacteria;Alphaproteobacteriaproteobacteria;Rickettsiales;SAR116 clade
SPOTSAPR01_5m25	SPOTSAPR01_5m25-8	CGCGCCTCAGCGTCAAAATCGGACC	Proteobacteria;Proteobacteria;Alphaproteobacteriaproteobacteria;Rickettsiales;SAR116 clade
SPOTSAPR01_5m252	SPOTSAPR01_5m252-23	CTCATCTTATACCACCGAAGCTTTA	Bacteroidetes;Flavobacteria;Flavobacteriales;Flavobacteriaceae;uncultured
SPOTSAPR01_5m252	SPOTSAPR01_5m252-22	GAAGACCGAACAGCTAGTATCCATC	Bacteroidetes;Flavobacteria;Flavobacteriales;Flavobacteriaceae;uncultured
SPOTSAPR01_5m252	SPOTSAPR01_5m252-25	TAGGACGCATACTCATCTTATACCA	Bacteroidetes;Flavobacteria;Flavobacteriales;Flavobacteriaceae;uncultured
SPOTSAPR01_5m252	SPOTSAPR01_5m252-20	CTGCAAGATTTCACCACTGACTTAG	Bacteroidetes;Flavobacteria;Flavobacteriales;Flavobacteriaceae;uncultured
SPOTSAPR01_5m252	SPOTSAPR01_5m252-17	AAGACCGAACAGCTAGTATCCATCG	Bacteroidetes;Flavobacteria;Flavobacteriales;Flavobacteriaceae;uncultured
SPOTSAPR01_5m252	SPOTSAPR01_5m252-19	AGACCGAACAGCTAGTATCCATCGT	Bacteroidetes;Flavobacteria;Flavobacteriales;Flavobacteriaceae;uncultured
SPOTSAPR01_5m252	SPOTSAPR01_5m252-26	TCAGCAAAAAAGCAAGCTTTTCTCT	Bacteroidetes;Flavobacteria;Flavobacteriales;Flavobacteriaceae;uncultured
SPOTSAPR01_5m252	SPOTSAPR01_5m252-27	TACACATTCTAACCACTTCACACTA	Bacteroidetes;Flavobacteria;Flavobacteriales;Flavobacteriaceae;uncultured
SPOTSAPR01_5m252	SPOTSAPR01_5m252-28	CGAAGACCGAACAGCTAGTATCCAT	Bacteroidetes;Flavobacteria;Flavobacteriales;Flavobacteriaceae;uncultured
SPOTSAPR01_5m252	SPOTSAPR01_5m252-2	CAAGATTTCACCACTGACTTAGATT	Bacteroidetes;Flavobacteria;Flavobacteriales;Flavobacteriaceae;uncultured
SPOTSAPR01_5m252	SPOTSAPR01_5m252-3	TCTTATACCACCGAAGCTTTACTAT	Bacteroidetes;Flavobacteria;Flavobacteriales;Flavobacteriaceae;uncultured
SPOTSAPR01_5m252	SPOTSAPR01_5m252-24	CTTTTCTCTGTTACCCCTCGACTTG	Bacteroidetes;Flavobacteria;Flavobacteriales;Flavobacteriaceae;uncultured
SPOTSAPR01_5m28	SPOTSAPR01_5m28-2	CGTCCTCCTCCACAAGGGTTGGAGT	Cyanobacteria;SubsectionI;Synechococcus
SPOTSAPR01_5m28	SPOTSAPR01_5m28-29	GTCCTCCTCCACAAGGGTTGGAGTA	Cyanobacteria;SubsectionI;Synechococcus
SPOTSAPR01_5m28	SPOTSAPR01_5m28-15	AACCGTTATCCCCCTCCTGAGGGCA	Cyanobacteria;SubsectionI;Synechococcus
SPOTSAPR01_5m28	SPOTSAPR01_5m28-16	ACCGTTATCCCCCTCCTGAGGGCAG	Cyanobacteria;SubsectionI;Synechococcus
SPOTSAPR01_5m28	SPOTSAPR01_5m28-6	AGCTCATCCTCAGGCGAAATTCATT	Cyanobacteria;SubsectionI;Synechococcus
SPOTSAPR01_5m28	SPOTSAPR01_5m28-9	GAAAAGAGGTTTACAGCCCAGAGGC	Cyanobacteria;SubsectionI;Synechococcus
SPOTSAPR01_5m28	SPOTSAPR01_5m28-1	CACTGCCATGATGGAGTTAAGCTCC	Cyanobacteria;SubsectionI;Synechococcus
SPOTSAPR01_5m28	SPOTSAPR01_5m28-26	TGCACCACCTGTCACTGCATTCCCG	Cyanobacteria;SubsectionI;Synechococcus
SPOTSAPR01_5m28	SPOTSAPR01_5m28-5	ACGCGAGCTCATCCTCAGGCGAAAT	Cyanobacteria;SubsectionI;Synechococcus
SPOTSAPR01_5m28	SPOTSAPR01_5m28-3	CCACTGCCATGATGGAGTTAAGCTC	Cyanobacteria;SubsectionI;Synechococcus
SPOTSAPR01_5m28	SPOTSAPR01_5m28-7	CGAGCTCATCCTCAGGCGAAATTCA	Cyanobacteria;SubsectionI;Synechococcus
SPOTSAPR01_5m28	SPOTSAPR01_5m28-25	AAATGCTGGCAACTAAAAACGTGGG	Cyanobacteria;SubsectionI;Synechococcus
SPOTSAPR01_5m36	SPOTSAPR01_5m36-8	AGCACCTGTATCCAATCCACCCGAA	Proteobacteria;Proteobacteria;Alphaproteobacteriaproteobacteria;SAR11 clade;Surface 4
SPOTSAPR01_5m36	SPOTSAPR01_5m36-29	CATGCAGCACCTGTATCCAATCCAC	Proteobacteria;Proteobacteria;Alphaproteobacteriaproteobacteria;SAR11 clade;Surface 4
SPOTSAPR01_5m36	SPOTSAPR01_5m36-26	AATCCACCCGAAGTGAAAGACTTAA	Proteobacteria;Proteobacteria;Alphaproteobacteriaproteobacteria;SAR11 clade;Surface 4
SPOTSAPR01_5m36	SPOTSAPR01_5m36-22	CACCTGTATCCAATCCACCCGAAGT	Proteobacteria;Proteobacteria;Alphaproteobacteriaproteobacteria;SAR11 clade;Surface 4
SPOTSAPR01_5m36	SPOTSAPR01_5m36-25	TGAAAGACTTAATCTCTTAAGTCCG	Proteobacteria;Proteobacteria;Alphaproteobacteriaproteobacteria;SAR11 clade;Surface 4
SPOTSAPR01_5m36	SPOTSAPR01_5m36-5	AGTTCCTTCAAAGTTCCCACCATAA	Proteobacteria;Proteobacteria;Alphaproteobacteriaproteobacteria;SAR11 clade;Surface 4
SPOTSAPR01_5m36	SPOTSAPR01_5m36-23	TGCAGCACCTGTATCCAATCCACCC	Proteobacteria;Proteobacteria;Alphaproteobacteriaproteobacteria;SAR11 clade;Surface 4
SPOTSAPR01_5m36	SPOTSAPR01_5m36-4	CTGTATCCAATCCACCCGAAGTGAA	Proteobacteria;Proteobacteria;Alphaproteobacteriaproteobacteria;SAR11 clade;Surface 4
SPOTSAPR01_5m36	SPOTSAPR01_5m36-14	GTGAAAGACTTAATCTCTTAAGTCC	Proteobacteria;Proteobacteria;Alphaproteobacteriaproteobacteria;SAR11 clade;Surface 4
SPOTSAPR01_5m36	SPOTSAPR01_5m36-10	CAGCACCTGTATCCAATCCACCCGA	Proteobacteria;Proteobacteria;Alphaproteobacteriaproteobacteria;SAR11 clade;Surface 4
SPOTSAPR01_5m36	SPOTSAPR01_5m36-21	ATCACCGGCAGTTCCTTCAAAGTTC	Proteobacteria;Proteobacteria;Alphaproteobacteriaproteobacteria;SAR11 clade;Surface 4
SPOTSAPR01_5m36	SPOTSAPR01_5m36-24	CCACCCGAAGTGAAAGACTTAATCT	Proteobacteria;Proteobacteria;Alphaproteobacteriaproteobacteria;SAR11 clade;Surface 4
SPOTSAPR01_5m38	SPOTSAPR01_5m38-11	ATCGCCCCCCTTACGGTTAGACTAA	Proteobacteria;Betaproteobacteria;Methylophilales;Methylophilaceae;OM43 clade
SPOTSAPR01_5m38	SPOTSAPR01_5m38-14	CGCCCCCCTTACGGTTAGACTAACT	Proteobacteria;Betaproteobacteria;Methylophilales;Methylophilaceae;OM43 clade
SPOTSAPR01_5m38	SPOTSAPR01_5m38-6	TCGCCCCCCTTACGGTTAGACTAAC	Proteobacteria;Betaproteobacteria;Methylophilales;Methylophilaceae;OM43 clade
SPOTSAPR01_5m38	SPOTSAPR01_5m38-12	GCCCCCCTTACGGTTAGACTAACTA	Proteobacteria;Betaproteobacteria;Methylophilales;Methylophilaceae;OM43 clade
SPOTSAPR01_5m38	SPOTSAPR01_5m38-8	AATCGCCCCCCTTACGGTTAGACTA	Proteobacteria;Betaproteobacteria;Methylophilales;Methylophilaceae;OM43 clade
SPOTSAPR01_5m38	SPOTSAPR01_5m38-9	TAATCGCCCCCCTTACGGTTAGACT	Proteobacteria;Betaproteobacteria;Methylophilales;Methylophilaceae;OM43 clade
SPOTSAPR01_5m38	SPOTSAPR01_5m38-15	GTAATCGCCCCCCTTACGGTTAGAC	Proteobacteria;Betaproteobacteria;Methylophilales;Methylophilaceae;OM43 clade
SPOTSAPR01_5m38	SPOTSAPR01_5m38-5	CCCCCCTTACGGTTAGACTAACTAC	Proteobacteria;Betaproteobacteria;Methylophilales;Methylophilaceae;OM43 clade
SPOTSAPR01_5m38	SPOTSAPR01_5m38-22	GGTAATCGCCCCCCTTACGGTTAGA	Proteobacteria;Betaproteobacteria;Methylophilales;Methylophilaceae;OM43 clade
SPOTSAPR01_5m38	SPOTSAPR01_5m38-7	CAAGCTTTCTTCTCTTGCGAAAGAG	Proteobacteria;Betaproteobacteria;Methylophilales;Methylophilaceae;OM43 clade
SPOTSAPR01_5m38	SPOTSAPR01_5m38-24	CTACCAACAAGCTAATCAGATATCG	Proteobacteria;Betaproteobacteria;Methylophilales;Methylophilaceae;OM43 clade
SPOTSAPR01_5m38	SPOTSAPR01_5m38-25	CCCTACCAACAAGCTAATCAGATAT	Proteobacteria;Betaproteobacteria;Methylophilales;Methylophilaceae;OM43 clade
SPOTSAUG01_5m101	SPOTSAUG01_5m101-23	CCGGCTCCCTCCTAAAAGGTTAGGA	Proteobacteria;Proteobacteria;Alphaproteobacteriaproteobacteria;Rickettsiales;SAR116 clade
SPOTSAUG01_5m101	SPOTSAUG01_5m101-21	GAAAGGTATCCCTCCAACATCTAGC	Proteobacteria;Proteobacteria;Alphaproteobacteriaproteobacteria;Rickettsiales;SAR116 clade
SPOTSAUG01_5m101	SPOTSAUG01_5m101-20	ATCCCTCCAACATCTAGCACACATC	Proteobacteria;Proteobacteria;Alphaproteobacteriaproteobacteria;Rickettsiales;SAR116 clade
SPOTSAUG01_5m101	SPOTSAUG01_5m101-19	GTATCCCTCCAACATCTAGCACACA	Proteobacteria;Proteobacteria;Alphaproteobacteriaproteobacteria;Rickettsiales;SAR116 clade
SPOTSAUG01_5m101	SPOTSAUG01_5m101-16	CCCTCCAACATCTAGCACACATCGT	Proteobacteria;Proteobacteria;Alphaproteobacteriaproteobacteria;Rickettsiales;SAR116 clade
SPOTSAUG01_5m101	SPOTSAUG01_5m101-31	TATCCCTCCAACATCTAGCACACAT	Proteobacteria;Proteobacteria;Alphaproteobacteriaproteobacteria;Rickettsiales;SAR116 clade
SPOTSAUG01_5m101	SPOTSAUG01_5m101-7	GTACTAAAAGGTAGGTTCCCACGCG	Proteobacteria;Proteobacteria;Alphaproteobacteriaproteobacteria;Rickettsiales;SAR116 clade
SPOTSAUG01_5m101	SPOTSAUG01_5m101-11	TCCCTCCAACATCTAGCACACATCG	Proteobacteria;Proteobacteria;Alphaproteobacteriaproteobacteria;Rickettsiales;SAR116 clade
SPOTSAUG01_5m101	SPOTSAUG01_5m101-22	TAAAAGGTTAGGATACCGTCTTCGG	Proteobacteria;Proteobacteria;Alphaproteobacteriaproteobacteria;Rickettsiales;SAR116 clade
SPOTSAUG01_5m101	SPOTSAUG01_5m101-28	GTCCCGTACTAAAAGGTAGGTTCCC	Proteobacteria;Proteobacteria;Alphaproteobacteriaproteobacteria;Rickettsiales;SAR116 clade
SPOTSAUG01_5m101	SPOTSAUG01_5m101-15	GACACTGAAAGGTATCCCTCCAACA	Proteobacteria;Proteobacteria;Alphaproteobacteriaproteobacteria;Rickettsiales;SAR116 clade
SPOTSAUG01_5m101	SPOTSAUG01_5m101-30	CCGTACTAAAAGGTAGGTTCCCACG	Proteobacteria;Proteobacteria;Alphaproteobacteriaproteobacteria;Rickettsiales;SAR116 clade
SPOTSAUG01_5m2	SPOTSAUG01_5m2-28	ATCCGTCATCCCACACGCGGTGTCG	Actinobacteria;Acidimicrobiia;Acidimicrobiales;OCS155 marine group
SPOTSAUG01_5m2	SPOTSAUG01_5m2-20	ATTGCCGACTTCCGTGACTTGACGG	Actinobacteria;Acidimicrobiia;Acidimicrobiales;OCS155 marine group
SPOTSAUG01_5m2	SPOTSAUG01_5m2-16	CGTCGATAGCGGCCCAGTGAGCTGC	Actinobacteria;Acidimicrobiia;Acidimicrobiales;OCS155 marine group
SPOTSAUG01_5m2	SPOTSAUG01_5m2-26	CGGAATTCCACTCACCTCTACCGTA	Actinobacteria;Acidimicrobiia;Acidimicrobiales;OCS155 marine group
SPOTSAUG01_5m2	SPOTSAUG01_5m2-29	CATTTCAGGGTTGAGCCCTGAACTT	Actinobacteria;Acidimicrobiia;Acidimicrobiales;OCS155 marine group
SPOTSAUG01_5m2	SPOTSAUG01_5m2-30	AAGGCGCACCGCCAGCGTTCGTCCT	Actinobacteria;Acidimicrobiia;Acidimicrobiales;OCS155 marine group
SPOTSAUG01_5m2	SPOTSAUG01_5m2-9	CCTAGATCCGTCATCCCACACGCGG	Actinobacteria;Acidimicrobiia;Acidimicrobiales;OCS155 marine group
SPOTSAUG01_5m2	SPOTSAUG01_5m2-10	AAGTGGTTTACAAACCTAGATCCGT	Actinobacteria;Acidimicrobiia;Acidimicrobiales;OCS155 marine group
SPOTSAUG01_5m2	SPOTSAUG01_5m2-15	AAAGTGGTTTACAAACCTAGATCCG	Actinobacteria;Acidimicrobiia;Acidimicrobiales;OCS155 marine group
SPOTSAUG01_5m2	SPOTSAUG01_5m2-6	TTACAAACCTAGATCCGTCATCCCA	Actinobacteria;Acidimicrobiia;Acidimicrobiales;OCS155 marine group
SPOTSAUG01_5m2	SPOTSAUG01_5m2-21	ACCACTGGCTTCGGGTATTGCCGAC	Actinobacteria;Acidimicrobiia;Acidimicrobiales;OCS155 marine group
SPOTSAUG01_5m2	SPOTSAUG01_5m2-3	CAAACCTAGATCCGTCATCCCACAC	Actinobacteria;Acidimicrobiia;Acidimicrobiales;OCS155 marine group
SPOTSAUG01_5m60	SPOTSAUG01_5m60-6	CATGTATAAGGGCTGCCGCCAGCGT	Proteobacteria;Proteobacteria;Gammaproteobacteriaproteobacteria;Oceanospirillales;SAR86 clade
SPOTSAUG01_5m60	SPOTSAUG01_5m60-7	TCAATGTCAGTCTCGAACCAGAGAG	Proteobacteria;Proteobacteria;Gammaproteobacteriaproteobacteria;Oceanospirillales;SAR86 clade
SPOTSAUG01_5m60	SPOTSAUG01_5m60-23	CTGTCACAGTGTTCCCAAAGGCACA	Proteobacteria;Proteobacteria;Gammaproteobacteriaproteobacteria;Oceanospirillales;SAR86 clade
SPOTSAUG01_5m60	SPOTSAUG01_5m60-22	TCACAGTGTTCCCAAAGGCACAGTT	Proteobacteria;Proteobacteria;Gammaproteobacteriaproteobacteria;Oceanospirillales;SAR86 clade
SPOTSAUG01_5m60	SPOTSAUG01_5m60-11	CTAAAACTTCCACTGGATGTCAAGG	Proteobacteria;Proteobacteria;Gammaproteobacteriaproteobacteria;Oceanospirillales;SAR86 clade
SPOTSAUG01_5m60	SPOTSAUG01_5m60-5	CGCACCTCAATGTCAGTCTCGAACC	Proteobacteria;Proteobacteria;Gammaproteobacteriaproteobacteria;Oceanospirillales;SAR86 clade
SPOTSAUG01_5m60	SPOTSAUG01_5m60-20	GACTTGCATGTATAAGGGCTGCCGC	Proteobacteria;Proteobacteria;Gammaproteobacteriaproteobacteria;Oceanospirillales;SAR86 clade
SPOTSAUG01_5m60	SPOTSAUG01_5m60-19	GCATGTATAAGGGCTGCCGCCAGCG	Proteobacteria;Proteobacteria;Gammaproteobacteriaproteobacteria;Oceanospirillales;SAR86 clade
SPOTSAUG01_5m60	SPOTSAUG01_5m60-1	CACCTCAATGTCAGTCTCGAACCAG	Proteobacteria;Proteobacteria;Gammaproteobacteriaproteobacteria;Oceanospirillales;SAR86 clade
SPOTSAUG01_5m60	SPOTSAUG01_5m60-29	AAAACTTCCACTGGATGTCAAGGGT	Proteobacteria;Proteobacteria;Gammaproteobacteriaproteobacteria;Oceanospirillales;SAR86 clade
SPOTSAUG01_5m60	SPOTSAUG01_5m60-16	TCTAAAACTTCCACTGGATGTCAAG	Proteobacteria;Proteobacteria;Gammaproteobacteriaproteobacteria;Oceanospirillales;SAR86 clade
SPOTSAUG01_5m60	SPOTSAUG01_5m60-8	TCGCACCTCAATGTCAGTCTCGAAC	Proteobacteria;Proteobacteria;Gammaproteobacteriaproteobacteria;Oceanospirillales;SAR86 clade
SPOTSAUG01_5m72	SPOTSAUG01_5m72-30	AGGCAACCCCCCGACATCTAGCTGT	Proteobacteria;Proteobacteria;Alphaproteobacteriaproteobacteria;Rickettsiales;SAR116 clade
SPOTSAUG01_5m72	SPOTSAUG01_5m72-21	CAACCCCCCGACATCTAGCTGTCAT	Proteobacteria;Proteobacteria;Alphaproteobacteriaproteobacteria;Rickettsiales;SAR116 clade
SPOTSAUG01_5m72	SPOTSAUG01_5m72-22	AACCCCCCGACATCTAGCTGTCATC	Proteobacteria;Proteobacteria;Alphaproteobacteriaproteobacteria;Rickettsiales;SAR116 clade
SPOTSAUG01_5m72	SPOTSAUG01_5m72-31	AGACGCGGGCTCCTCCTTCTGCGGC	Proteobacteria;Proteobacteria;Alphaproteobacteriaproteobacteria;Rickettsiales;SAR116 clade
SPOTSAUG01_5m72	SPOTSAUG01_5m72-6	CGACACCGAGAGGCAACCCCCCGAC	Proteobacteria;Proteobacteria;Alphaproteobacteriaproteobacteria;Rickettsiales;SAR116 clade
SPOTSAUG01_5m72	SPOTSAUG01_5m72-29	GAGAGGCAACCCCCCGACATCTAGC	Proteobacteria;Proteobacteria;Alphaproteobacteriaproteobacteria;Rickettsiales;SAR116 clade
SPOTSAUG01_5m72	SPOTSAUG01_5m72-7	GCGACACCGAGAGGCAACCCCCCGA	Proteobacteria;Proteobacteria;Alphaproteobacteriaproteobacteria;Rickettsiales;SAR116 clade
SPOTSAUG01_5m72	SPOTSAUG01_5m72-14	GGCGACACCGAGAGGCAACCCCCCG	Proteobacteria;Proteobacteria;Alphaproteobacteriaproteobacteria;Rickettsiales;SAR116 clade
SPOTSAUG01_5m72	SPOTSAUG01_5m72-4	AGCGTCAAAACCAGGCCAGGTAGCC	Proteobacteria;Proteobacteria;Alphaproteobacteriaproteobacteria;Rickettsiales;SAR116 clade
SPOTSAUG01_5m72	SPOTSAUG01_5m72-25	CCGAGAGGCAACCCCCCGACATCTA	Proteobacteria;Proteobacteria;Alphaproteobacteriaproteobacteria;Rickettsiales;SAR116 clade
SPOTSAUG01_5m72	SPOTSAUG01_5m72-13	CGAGAGGCAACCCCCCGACATCTAG	Proteobacteria;Proteobacteria;Alphaproteobacteriaproteobacteria;Rickettsiales;SAR116 clade
SPOTSAUG01_5m72	SPOTSAUG01_5m72-15	CAGCGTCAAAACCAGGCCAGGTAGC	Proteobacteria;Proteobacteria;Alphaproteobacteriaproteobacteria;Rickettsiales;SAR116 clade
SPOTSAUG01_5m75	SPOTSAUG01_5m75-21	TAGTCCAGGTGGCCGCCTTCGCCAC	Proteobacteria;Proteobacteria;Gammaproteobacteriaproteobacteria;Alteromonadales;Alteromonadaceae;SAR92 clade
SPOTSAUG01_5m75	SPOTSAUG01_5m75-8	ATTAGTCCAGGTGGCCGCCTTCGCC	Proteobacteria;Proteobacteria;Gammaproteobacteriaproteobacteria;Alteromonadales;Alteromonadaceae;SAR92 clade
SPOTSAUG01_5m75	SPOTSAUG01_5m75-19	TTAGTCCAGGTGGCCGCCTTCGCCA	Proteobacteria;Proteobacteria;Gammaproteobacteriaproteobacteria;Alteromonadales;Alteromonadaceae;SAR92 clade
SPOTSAUG01_5m75	SPOTSAUG01_5m75-4	CTGGGCAGATTCCCAAGCATTACTC	Proteobacteria;Proteobacteria;Gammaproteobacteriaproteobacteria;Alteromonadales;Alteromonadaceae;SAR92 clade
SPOTSAUG01_5m75	SPOTSAUG01_5m75-17	CCACCCTCTACTATACTCTAGCCAG	Proteobacteria;Proteobacteria;Gammaproteobacteriaproteobacteria;Alteromonadales;Alteromonadaceae;SAR92 clade
SPOTSAUG01_5m75	SPOTSAUG01_5m75-18	CACCCTCTACTATACTCTAGCCAGA	Proteobacteria;Proteobacteria;Gammaproteobacteriaproteobacteria;Alteromonadales;Alteromonadaceae;SAR92 clade
SPOTSAUG01_5m75	SPOTSAUG01_5m75-22	CACACGTTATCCCCCACTACTGGGC	Proteobacteria;Proteobacteria;Gammaproteobacteriaproteobacteria;Alteromonadales;Alteromonadaceae;SAR92 clade
SPOTSAUG01_5m75	SPOTSAUG01_5m75-2	TTGGGCTCATCCAATAGCGCAAGGT	Proteobacteria;Proteobacteria;Gammaproteobacteriaproteobacteria;Alteromonadales;Alteromonadaceae;SAR92 clade
SPOTSAUG01_5m75	SPOTSAUG01_5m75-5	CCACTACTGGGCAGATTCCCAAGCA	Proteobacteria;Proteobacteria;Gammaproteobacteriaproteobacteria;Alteromonadales;Alteromonadaceae;SAR92 clade
SPOTSAUG01_5m75	SPOTSAUG01_5m75-20	TATTAGTCCAGGTGGCCGCCTTCGC	Proteobacteria;Proteobacteria;Gammaproteobacteriaproteobacteria;Alteromonadales;Alteromonadaceae;SAR92 clade
SPOTSAUG01_5m75	SPOTSAUG01_5m75-6	CACTACTGGGCAGATTCCCAAGCAT	Proteobacteria;Proteobacteria;Gammaproteobacteriaproteobacteria;Alteromonadales;Alteromonadaceae;SAR92 clade
SPOTSAUG01_5m75	SPOTSAUG01_5m75-1	CACGTTATCCCCCACTACTGGGCAG	Proteobacteria;Proteobacteria;Gammaproteobacteriaproteobacteria;Alteromonadales;Alteromonadaceae;SAR92 clade
SPOTSAUG01_5m781	SPOTSAUG01_5m781-9	TACGACACCGAACAAAAGTCCGACG	Proteobacteria;Proteobacteria;Alphaproteobacteriaproteobacteria;Rhodospirillales;Rhodospirillaceae;AEGEAN-169 marine group
SPOTSAUG01_5m781	SPOTSAUG01_5m781-8	ACACCGAACAAAAGTCCGACGACTA	Proteobacteria;Proteobacteria;Alphaproteobacteriaproteobacteria;Rhodospirillales;Rhodospirillaceae;AEGEAN-169 marine group
SPOTSAUG01_5m781	SPOTSAUG01_5m781-22	GTGCGCCACTAAGGACACCTAGCAA	Proteobacteria;Proteobacteria;Alphaproteobacteriaproteobacteria;Rhodospirillales;Rhodospirillaceae;AEGEAN-169 marine group
SPOTSAUG01_5m781	SPOTSAUG01_5m781-7	GCTACGACACCGAACAAAAGTCCGA	Proteobacteria;Proteobacteria;Alphaproteobacteriaproteobacteria;Rhodospirillales;Rhodospirillaceae;AEGEAN-169 marine group
SPOTSAUG01_5m781	SPOTSAUG01_5m781-24	ACAAAAGTCCGACGACTAGCACCCA	Proteobacteria;Proteobacteria;Alphaproteobacteriaproteobacteria;Rhodospirillales;Rhodospirillaceae;AEGEAN-169 marine group
SPOTSAUG01_5m781	SPOTSAUG01_5m781-6	GACACCGAACAAAAGTCCGACGACT	Proteobacteria;Proteobacteria;Alphaproteobacteriaproteobacteria;Rhodospirillales;Rhodospirillaceae;AEGEAN-169 marine group
SPOTSAUG01_5m781	SPOTSAUG01_5m781-23	GCGCCACTAAGGACACCTAGCAAGC	Proteobacteria;Proteobacteria;Alphaproteobacteriaproteobacteria;Rhodospirillales;Rhodospirillaceae;AEGEAN-169 marine group
SPOTSAUG01_5m781	SPOTSAUG01_5m781-12	ACGACACCGAACAAAAGTCCGACGA	Proteobacteria;Proteobacteria;Alphaproteobacteriaproteobacteria;Rhodospirillales;Rhodospirillaceae;AEGEAN-169 marine group
SPOTSAUG01_5m781	SPOTSAUG01_5m781-13	TAGCTACGACACCGAACAAAAGTCC	Proteobacteria;Proteobacteria;Alphaproteobacteriaproteobacteria;Rhodospirillales;Rhodospirillaceae;AEGEAN-169 marine group
SPOTSAUG01_5m781	SPOTSAUG01_5m781-18	GTCAATATCAGTCCAGAAAATCGCC	Proteobacteria;Proteobacteria;Alphaproteobacteriaproteobacteria;Rhodospirillales;Rhodospirillaceae;AEGEAN-169 marine group
SPOTSAUG01_5m781	SPOTSAUG01_5m781-10	CTACGACACCGAACAAAAGTCCGAC	Proteobacteria;Proteobacteria;Alphaproteobacteriaproteobacteria;Rhodospirillales;Rhodospirillaceae;AEGEAN-169 marine group
SPOTSAUG01_5m781	SPOTSAUG01_5m781-1	TCGTCACTCACGCTGCATTGCTGGA	Proteobacteria;Proteobacteria;Alphaproteobacteriaproteobacteria;Rhodospirillales;Rhodospirillaceae;AEGEAN-169 marine group
SPOTSAUG01_5m84	SPOTSAUG01_5m84-6	TAGGGCCTTCTTCACACACGCGGTA	Proteobacteria;Proteobacteria;Gammaproteobacteriaproteobacteria;Oceanospirillales;SAR86 clade
SPOTSAUG01_5m84	SPOTSAUG01_5m84-29	AATGTGGCGGATCGTCCTCTCAGAC	Proteobacteria;Proteobacteria;Gammaproteobacteriaproteobacteria;Oceanospirillales;SAR86 clade
SPOTSAUG01_5m84	SPOTSAUG01_5m84-24	CTAGGGCCTTCTTCACACACGCGGT	Proteobacteria;Proteobacteria;Gammaproteobacteriaproteobacteria;Oceanospirillales;SAR86 clade
SPOTSAUG01_5m84	SPOTSAUG01_5m84-28	ATAAACCACCTACGCGCGCTTTACG	Proteobacteria;Proteobacteria;Gammaproteobacteriaproteobacteria;Oceanospirillales;SAR86 clade
SPOTSAUG01_5m84	SPOTSAUG01_5m84-8	ATGTGGCGGATCGTCCTCTCAGACC	Proteobacteria;Proteobacteria;Gammaproteobacteriaproteobacteria;Oceanospirillales;SAR86 clade
SPOTSAUG01_5m84	SPOTSAUG01_5m84-30	CAATGTGGCGGATCGTCCTCTCAGA	Proteobacteria;Proteobacteria;Gammaproteobacteriaproteobacteria;Oceanospirillales;SAR86 clade
SPOTSAUG01_5m84	SPOTSAUG01_5m84-25	TGTGAATTCTACCTCCCTCTATCGT	Proteobacteria;Proteobacteria;Gammaproteobacteriaproteobacteria;Oceanospirillales;SAR86 clade
SPOTSAUG01_5m84	SPOTSAUG01_5m84-13	GTGAATTCTACCTCCCTCTATCGTA	Proteobacteria;Proteobacteria;Gammaproteobacteriaproteobacteria;Oceanospirillales;SAR86 clade
SPOTSAUG01_5m84	SPOTSAUG01_5m84-21	AGGCTGCCTTCGCCATTGGTATTCT	Proteobacteria;Proteobacteria;Gammaproteobacteriaproteobacteria;Oceanospirillales;SAR86 clade
SPOTSAUG01_5m84	SPOTSAUG01_5m84-19	CAGATCCAGGAGGCTGCCTTCGCCA	Proteobacteria;Proteobacteria;Gammaproteobacteriaproteobacteria;Oceanospirillales;SAR86 clade
SPOTSAUG01_5m84	SPOTSAUG01_5m84-2	AACTTAATAAACCACCTACGCGCGC	Proteobacteria;Proteobacteria;Gammaproteobacteriaproteobacteria;Oceanospirillales;SAR86 clade
SPOTSAUG01_5m84	SPOTSAUG01_5m84-31	AATAAACCACCTACGCGCGCTTTAC	Proteobacteria;Proteobacteria;Gammaproteobacteriaproteobacteria;Oceanospirillales;SAR86 clade
SPOTSAUG01_5m95	SPOTSAUG01_5m95-4	CTCATCAAACAGCAAGAGCTTCCAA	Proteobacteria;Proteobacteria;Gammaproteobacteriaproteobacteria;Oceanospirillales;SAR86 clade
SPOTSAUG01_5m95	SPOTSAUG01_5m95-2	GGCTCATCAAACAGCAAGAGCTTCC	Proteobacteria;Proteobacteria;Gammaproteobacteriaproteobacteria;Oceanospirillales;SAR86 clade
SPOTSAUG01_5m95	SPOTSAUG01_5m95-22	ACAGCAAGAGCTTCCAAGGATAGGC	Proteobacteria;Proteobacteria;Gammaproteobacteriaproteobacteria;Oceanospirillales;SAR86 clade
SPOTSAUG01_5m95	SPOTSAUG01_5m95-8	CAGGCTCATCAAACAGCAAGAGCTT	Proteobacteria;Proteobacteria;Gammaproteobacteriaproteobacteria;Oceanospirillales;SAR86 clade
SPOTSAUG01_5m95	SPOTSAUG01_5m95-12	CAGCAAGAGCTTCCAAGGATAGGCC	Proteobacteria;Proteobacteria;Gammaproteobacteriaproteobacteria;Oceanospirillales;SAR86 clade
SPOTSAUG01_5m95	SPOTSAUG01_5m95-7	TCAAACAGCAAGAGCTTCCAAGGAT	Proteobacteria;Proteobacteria;Gammaproteobacteriaproteobacteria;Oceanospirillales;SAR86 clade
SPOTSAUG01_5m95	SPOTSAUG01_5m95-14	CGCAGGCTCATCAAACAGCAAGAGC	Proteobacteria;Proteobacteria;Gammaproteobacteriaproteobacteria;Oceanospirillales;SAR86 clade
SPOTSAUG01_5m95	SPOTSAUG01_5m95-1	TCATCAAACAGCAAGAGCTTCCAAG	Proteobacteria;Proteobacteria;Gammaproteobacteriaproteobacteria;Oceanospirillales;SAR86 clade
SPOTSAUG01_5m95	SPOTSAUG01_5m95-17	AAACAGCAAGAGCTTCCAAGGATAG	Proteobacteria;Proteobacteria;Gammaproteobacteriaproteobacteria;Oceanospirillales;SAR86 clade
SPOTSAUG01_5m95	SPOTSAUG01_5m95-21	TCACGCAGGCTCATCAAACAGCAAG	Proteobacteria;Proteobacteria;Gammaproteobacteriaproteobacteria;Oceanospirillales;SAR86 clade
SPOTSAUG01_5m95	SPOTSAUG01_5m95-6	AGGCTCATCAAACAGCAAGAGCTTC	Proteobacteria;Proteobacteria;Gammaproteobacteriaproteobacteria;Oceanospirillales;SAR86 clade
SPOTSAUG01_5m95	SPOTSAUG01_5m95-11	ATCAAACAGCAAGAGCTTCCAAGGA	Proteobacteria;Proteobacteria;Gammaproteobacteriaproteobacteria;Oceanospirillales;SAR86 clade
SPOTSDEC01_5m25	SPOTSDEC01_5m25-10	TGCACCACCTGTCACTGCATTCCCG	Cyanobacteria;SubsectionI;Prochlorococcus
SPOTSDEC01_5m25	SPOTSDEC01_5m25-11	TCACTGCATTCCCGAAGGCACCCTC	Cyanobacteria;SubsectionI;Prochlorococcus
SPOTSDEC01_5m25	SPOTSDEC01_5m25-9	TACTTCACGTAGGCGAGTTGCAGCC	Cyanobacteria;SubsectionI;Prochlorococcus
SPOTSDEC01_5m25	SPOTSDEC01_5m25-8	GAAGGCACCCTCAAATTTCTAAGAG	Cyanobacteria;SubsectionI;Prochlorococcus
SPOTSDEC01_5m25	SPOTSDEC01_5m25-7	AGGTTCGCAGGATGTCAAACCCTGG	Cyanobacteria;SubsectionI;Prochlorococcus
SPOTSDEC01_5m25	SPOTSDEC01_5m25-25	CACCGAAGGGGTCGATTCCCCCGAC	Cyanobacteria;SubsectionI;Prochlorococcus
SPOTSDEC01_5m25	SPOTSDEC01_5m25-12	CCTCAAATTTCTAAGAGGTTCGCAG	Cyanobacteria;SubsectionI;Prochlorococcus
SPOTSDEC01_5m25	SPOTSDEC01_5m25-24	AGCCGCCTGCGGACGCTTTACGCCC	Cyanobacteria;SubsectionI;Prochlorococcus
SPOTSDEC01_5m25	SPOTSDEC01_5m25-17	CTAAATGCTGGCAACTAAAAACGTG	Cyanobacteria;SubsectionI;Prochlorococcus
SPOTSDEC01_5m25	SPOTSDEC01_5m25-4	CCATGAGCGTCAGTAATGGCCCAGC	Cyanobacteria;SubsectionI;Prochlorococcus
SPOTSDEC01_5m25	SPOTSDEC01_5m25-3	TAAATGCTGGCAACTAAAAACGTGG	Cyanobacteria;SubsectionI;Prochlorococcus
SPOTSDEC01_5m25	SPOTSDEC01_5m25-19	AGAGGTTCGCAGGATGTCAAACCCT	Cyanobacteria;SubsectionI;Prochlorococcus
SPOTSDEC01_5m32	SPOTSDEC01_5m32-27	GTTTCGTCCGGCCGAACCGAAAACT	Proteobacteria;Proteobacteria;Alphaproteobacteriaproteobacteria;SAR11 clade;Surface 1
SPOTSDEC01_5m32	SPOTSDEC01_5m32-10	AATGATCCAGAAAGCTGCCTTCGCA	Proteobacteria;Proteobacteria;Alphaproteobacteriaproteobacteria;SAR11 clade;Surface 1
SPOTSDEC01_5m32	SPOTSDEC01_5m32-3	CGCTACCCATGCTTTCGTTCCTCAG	Proteobacteria;Proteobacteria;Alphaproteobacteriaproteobacteria;SAR11 clade;Surface 1
SPOTSDEC01_5m32	SPOTSDEC01_5m32-21	ATTCACCGTGGCACGCTGATCCACG	Proteobacteria;Proteobacteria;Alphaproteobacteriaproteobacteria;SAR11 clade;Surface 1
SPOTSDEC01_5m32	SPOTSDEC01_5m32-12	ATGATCCAGAAAGCTGCCTTCGCAA	Proteobacteria;Proteobacteria;Alphaproteobacteriaproteobacteria;SAR11 clade;Surface 1
SPOTSDEC01_5m32	SPOTSDEC01_5m32-1	AAGTGAGGGTTGCGCTCGTTGCGGG	Proteobacteria;Proteobacteria;Alphaproteobacteriaproteobacteria;SAR11 clade;Surface 1
SPOTSDEC01_5m32	SPOTSDEC01_5m32-11	CACCTACGAACTCTTTAAGCCCAGT	Proteobacteria;Proteobacteria;Alphaproteobacteriaproteobacteria;SAR11 clade;Surface 1
SPOTSDEC01_5m32	SPOTSDEC01_5m32-4	AAAGTGAGGGTTGCGCTCGTTGCGG	Proteobacteria;Proteobacteria;Alphaproteobacteriaproteobacteria;SAR11 clade;Surface 1
SPOTSDEC01_5m32	SPOTSDEC01_5m32-31	TTCACCGTGGCACGCTGATCCACGA	Proteobacteria;Proteobacteria;Alphaproteobacteriaproteobacteria;SAR11 clade;Surface 1
SPOTSDEC01_5m32	SPOTSDEC01_5m32-2	TCTTCGCTACCCATGCTTTCGTTCC	Proteobacteria;Proteobacteria;Alphaproteobacteriaproteobacteria;SAR11 clade;Surface 1
SPOTSDEC01_5m32	SPOTSDEC01_5m32-5	AGTGAGGGTTGCGCTCGTTGCGGGA	Proteobacteria;Proteobacteria;Alphaproteobacteriaproteobacteria;SAR11 clade;Surface 1
SPOTSDEC01_5m32	SPOTSDEC01_5m32-26	TAATGATCCAGAAAGCTGCCTTCGC	Proteobacteria;Proteobacteria;Alphaproteobacteriaproteobacteria;SAR11 clade;Surface 1
SPOTSDEC01_5m35	SPOTSDEC01_5m35-12	TACGTTCCCGAAGGCACCAAACTAT	Proteobacteria;Proteobacteria;Gammaproteobacteriaproteobacteria;Oceanospirillales;Oceanospirillaceae;Pseudospirillum
SPOTSDEC01_5m35	SPOTSDEC01_5m35-13	ACGTTCCCGAAGGCACCAAACTATT	Proteobacteria;Proteobacteria;Gammaproteobacteriaproteobacteria;Oceanospirillales;Oceanospirillaceae;Pseudospirillum
SPOTSDEC01_5m35	SPOTSDEC01_5m35-10	CCAACTTACCGAACCGCCTACGCGC	Proteobacteria;Proteobacteria;Gammaproteobacteriaproteobacteria;Oceanospirillales;Oceanospirillaceae;Pseudospirillum
SPOTSDEC01_5m35	SPOTSDEC01_5m35-28	TCCAACTTACCAAACCGCCTACGCG	Proteobacteria;Proteobacteria;Gammaproteobacteriaproteobacteria;Oceanospirillales;Oceanospirillaceae;Pseudospirillum
SPOTSDEC01_5m35	SPOTSDEC01_5m35-26	ACTACGTTCCCGAAGGCACCAAACT	Proteobacteria;Proteobacteria;Gammaproteobacteriaproteobacteria;Oceanospirillales;Oceanospirillaceae;Pseudospirillum
SPOTSDEC01_5m35	SPOTSDEC01_5m35-7	TGGGCTTTCACATCCAACTTACCGA	Proteobacteria;Proteobacteria;Gammaproteobacteriaproteobacteria;Oceanospirillales;Oceanospirillaceae;Pseudospirillum
SPOTSDEC01_5m35	SPOTSDEC01_5m35-9	TAAGTTCGTAGGATGTCAAGACCAG	Proteobacteria;Proteobacteria;Gammaproteobacteriaproteobacteria;Oceanospirillales;Oceanospirillaceae;Pseudospirillum
SPOTSDEC01_5m35	SPOTSDEC01_5m35-27	AACTTACCAAACCGCCTACGCGCGC	Proteobacteria;Proteobacteria;Gammaproteobacteriaproteobacteria;Oceanospirillales;Oceanospirillaceae;Pseudospirillum
SPOTSDEC01_5m35	SPOTSDEC01_5m35-17	CCCCCTTTCTCCCTACTGAAAGTGC	Proteobacteria;Proteobacteria;Gammaproteobacteriaproteobacteria;Oceanospirillales;Oceanospirillaceae;Pseudospirillum
SPOTSDEC01_5m35	SPOTSDEC01_5m35-14	CTACGTTCCCGAAGGCACCAAACTA	Proteobacteria;Proteobacteria;Gammaproteobacteriaproteobacteria;Oceanospirillales;Oceanospirillaceae;Pseudospirillum
SPOTSDEC01_5m35	SPOTSDEC01_5m35-2	CAACTTACCAAACCGCCTACGCGCG	Proteobacteria;Proteobacteria;Gammaproteobacteriaproteobacteria;Oceanospirillales;Oceanospirillaceae;Pseudospirillum
SPOTSDEC01_5m35	SPOTSDEC01_5m35-15	TCAAGGCTATTAACCTTAAACCCTT	Proteobacteria;Proteobacteria;Gammaproteobacteriaproteobacteria;Oceanospirillales;Oceanospirillaceae;Pseudospirillum
SPOTSDEC01_5m8	SPOTSDEC01_5m8-20	ATGCCTTAAAAAGATACTATAGGGC	Bacteroidetes;Flavobacteria;Flavobacteriales;Flavobacteriaceae;NS2b marine group
SPOTSDEC01_5m8	SPOTSDEC01_5m8-21	GATCTGTCACCTAACATTTAAGCCC	Bacteroidetes;Flavobacteria;Flavobacteriales;Flavobacteriaceae;NS2b marine group
SPOTSDEC01_5m8	SPOTSDEC01_5m8-23	GCCTTAAAAAGATACTATAGGGCAT	Bacteroidetes;Flavobacteria;Flavobacteriales;Flavobacteriaceae;NS2b marine group
SPOTSDEC01_5m8	SPOTSDEC01_5m8-16	GTCAAGCTTTCTCACGAGAAAGTTT	Bacteroidetes;Flavobacteria;Flavobacteriales;Flavobacteriaceae;NS2b marine group
SPOTSDEC01_5m8	SPOTSDEC01_5m8-9	GATGCCTTAAAAAGATACTATAGGG	Bacteroidetes;Flavobacteria;Flavobacteriales;Flavobacteriaceae;NS2b marine group
SPOTSDEC01_5m8	SPOTSDEC01_5m8-31	TCTATTTCTAGATCTGTCACCTAAC	Bacteroidetes;Flavobacteria;Flavobacteriales;Flavobacteriaceae;NS2b marine group
SPOTSDEC01_5m8	SPOTSDEC01_5m8-10	GAACGCATACTCATCTCATACCGTA	Bacteroidetes;Flavobacteria;Flavobacteriales;Flavobacteriaceae;NS2b marine group
SPOTSDEC01_5m8	SPOTSDEC01_5m8-4	TCAAGCTTTCTCACGAGAAAGTTTT	Bacteroidetes;Flavobacteria;Flavobacteriales;Flavobacteriaceae;NS2b marine group
SPOTSDEC01_5m8	SPOTSDEC01_5m8-18	GCATTGGCTGCTCTCTGTACCTACC	Bacteroidetes;Flavobacteria;Flavobacteriales;Flavobacteriaceae;NS2b marine group
SPOTSDEC01_5m8	SPOTSDEC01_5m8-8	TGTCACCTAACATTTAAGCCCTGGT	Bacteroidetes;Flavobacteria;Flavobacteriales;Flavobacteriaceae;NS2b marine group
SPOTSDEC01_5m8	SPOTSDEC01_5m8-6	CGCATTGGCTGCTCTCTGTACCTAC	Bacteroidetes;Flavobacteria;Flavobacteriales;Flavobacteriaceae;NS2b marine group
SPOTSDEC01_5m8	SPOTSDEC01_5m8-7	GTCACCTAACATTTAAGCCCTGGTA	Bacteroidetes;Flavobacteria;Flavobacteriales;Flavobacteriaceae;NS2b marine group
SPOTSFEB02_70m1	SPOTSFEB02_70m1-12	CACTTAACAAACCACCTACGCGCGC	Proteobacteria;Proteobacteria;Gammaproteobacteriaproteobacteria;Oceanospirillales;Oceanospirillaceae;Balneatrix
SPOTSFEB02_70m1	SPOTSFEB02_70m1-10	TAAACAGATCCCCTCCTTTCCCCCT	Proteobacteria;Proteobacteria;Gammaproteobacteriaproteobacteria;Oceanospirillales;Oceanospirillaceae;Balneatrix
SPOTSFEB02_70m1	SPOTSFEB02_70m1-19	CAGATCCCCTCCTTTCCCCCTCAGG	Proteobacteria;Proteobacteria;Gammaproteobacteriaproteobacteria;Oceanospirillales;Oceanospirillaceae;Balneatrix
SPOTSFEB02_70m1	SPOTSFEB02_70m1-11	ATAGCGAAAGGTCTGTAAACAGATC	Proteobacteria;Proteobacteria;Gammaproteobacteriaproteobacteria;Oceanospirillales;Oceanospirillaceae;Balneatrix
SPOTSFEB02_70m1	SPOTSFEB02_70m1-28	GAAACGTTTTCTGGGATTGGCTCCA	Proteobacteria;Proteobacteria;Gammaproteobacteriaproteobacteria;Oceanospirillales;Oceanospirillaceae;Balneatrix
SPOTSFEB02_70m1	SPOTSFEB02_70m1-13	TCACCAACTAGCTAATCTCACGCAG	Proteobacteria;Proteobacteria;Gammaproteobacteriaproteobacteria;Oceanospirillales;Oceanospirillaceae;Balneatrix
SPOTSFEB02_70m1	SPOTSFEB02_70m1-9	CGAAAGGTCTGTAAACAGATCCCCT	Proteobacteria;Proteobacteria;Gammaproteobacteriaproteobacteria;Oceanospirillales;Oceanospirillaceae;Balneatrix
SPOTSFEB02_70m1	SPOTSFEB02_70m1-14	CCACTTAACAAACCACCTACGCGCG	Proteobacteria;Proteobacteria;Gammaproteobacteriaproteobacteria;Oceanospirillales;Oceanospirillaceae;Balneatrix
SPOTSFEB02_70m1	SPOTSFEB02_70m1-27	CGTTTTCTGGGATTGGCTCCACCTC	Proteobacteria;Proteobacteria;Gammaproteobacteriaproteobacteria;Oceanospirillales;Oceanospirillaceae;Balneatrix
SPOTSFEB02_70m1	SPOTSFEB02_70m1-3	GTAAACAGATCCCCTCCTTTCCCCC	Proteobacteria;Proteobacteria;Gammaproteobacteriaproteobacteria;Oceanospirillales;Oceanospirillaceae;Balneatrix
SPOTSFEB02_70m1	SPOTSFEB02_70m1-24	CCTTTCCCCCTCAGGGATTATGCGG	Proteobacteria;Proteobacteria;Gammaproteobacteriaproteobacteria;Oceanospirillales;Oceanospirillaceae;Balneatrix
SPOTSFEB02_70m1	SPOTSFEB02_70m1-20	AAATAGCGAAAGGTCTGTAAACAGA	Proteobacteria;Proteobacteria;Gammaproteobacteriaproteobacteria;Oceanospirillales;Oceanospirillaceae;Balneatrix
SPOTSFEB02_70m11	SPOTSFEB02_70m11-23	ATGTGGCTGATCATCCTCTCAGATC	Proteobacteria;Proteobacteria;Alphaproteobacteriaproteobacteria;SAR11 clade;Deep 1
SPOTSFEB02_70m11	SPOTSFEB02_70m11-22	AATGTGGCTGATCATCCTCTCAGAT	Proteobacteria;Proteobacteria;Alphaproteobacteriaproteobacteria;SAR11 clade;Deep 1
SPOTSFEB02_70m11	SPOTSFEB02_70m11-10	CACATTATACTCACCCGTTCGCCAC	Proteobacteria;Proteobacteria;Alphaproteobacteriaproteobacteria;SAR11 clade;Deep 1
SPOTSFEB02_70m11	SPOTSFEB02_70m11-31	CTCCTCAGTGTCAGTAATGATCCAG	Proteobacteria;Proteobacteria;Alphaproteobacteriaproteobacteria;SAR11 clade;Deep 1
SPOTSFEB02_70m11	SPOTSFEB02_70m11-12	CTCCCCAGGCGGTGTGCTTAACGCT	Proteobacteria;Proteobacteria;Alphaproteobacteriaproteobacteria;SAR11 clade;Deep 1
SPOTSFEB02_70m11	SPOTSFEB02_70m11-7	AGATACCCACATTATACTCACCCGT	Proteobacteria;Proteobacteria;Alphaproteobacteriaproteobacteria;SAR11 clade;Deep 1
SPOTSFEB02_70m11	SPOTSFEB02_70m11-20	ACATTATACTCACCCGTTCGCCACT	Proteobacteria;Proteobacteria;Alphaproteobacteriaproteobacteria;SAR11 clade;Deep 1
SPOTSFEB02_70m11	SPOTSFEB02_70m11-6	GCAACTAAAAGTAAGGGTTGCGCTC	Proteobacteria;Proteobacteria;Alphaproteobacteriaproteobacteria;SAR11 clade;Deep 1
SPOTSFEB02_70m11	SPOTSFEB02_70m11-9	CAAGGTTAAGCCTTGGGATTTCACC	Proteobacteria;Proteobacteria;Alphaproteobacteriaproteobacteria;SAR11 clade;Deep 1
SPOTSFEB02_70m11	SPOTSFEB02_70m11-29	GGCAGATACCCACATTATACTCACC	Proteobacteria;Proteobacteria;Alphaproteobacteriaproteobacteria;SAR11 clade;Deep 1
SPOTSFEB02_70m11	SPOTSFEB02_70m11-19	CACCACCAACTTTCTTAACCACCTA	Proteobacteria;Proteobacteria;Alphaproteobacteriaproteobacteria;SAR11 clade;Deep 1
SPOTSFEB02_70m11	SPOTSFEB02_70m11-8	CTTAACGCTTTTGCTGCGACACTGA	Proteobacteria;Proteobacteria;Alphaproteobacteriaproteobacteria;SAR11 clade;Deep 1
SPOTSFEB02_70m2	SPOTSFEB02_70m2-9	CGAAAGTCCCCCACTTTACTACGAA	Proteobacteria;Proteobacteria;Gammaproteobacteriaproteobacteria;Oceanospirillales;ZD0405
SPOTSFEB02_70m2	SPOTSFEB02_70m2-4	AGCGTGAGGCTCGAAAGTCCCCCAC	Proteobacteria;Proteobacteria;Gammaproteobacteriaproteobacteria;Oceanospirillales;ZD0405
SPOTSFEB02_70m2	SPOTSFEB02_70m2-15	TTCGGGCTATCCCCCACTATCAGGC	Proteobacteria;Proteobacteria;Gammaproteobacteriaproteobacteria;Oceanospirillales;ZD0405
SPOTSFEB02_70m2	SPOTSFEB02_70m2-14	TCGGGCTATCCCCCACTATCAGGCA	Proteobacteria;Proteobacteria;Gammaproteobacteriaproteobacteria;Oceanospirillales;ZD0405
SPOTSFEB02_70m2	SPOTSFEB02_70m2-24	TTGGTCCAGAAAGCTGCCTTCGCCA	Proteobacteria;Proteobacteria;Gammaproteobacteriaproteobacteria;Oceanospirillales;ZD0405
SPOTSFEB02_70m2	SPOTSFEB02_70m2-11	TAGCGTGAGGCTCGAAAGTCCCCCA	Proteobacteria;Proteobacteria;Gammaproteobacteriaproteobacteria;Oceanospirillales;ZD0405
SPOTSFEB02_70m2	SPOTSFEB02_70m2-2	TTCCTCTACCATACTCTAGTTGACC	Proteobacteria;Proteobacteria;Gammaproteobacteriaproteobacteria;Oceanospirillales;ZD0405
SPOTSFEB02_70m2	SPOTSFEB02_70m2-3	CAGGCTCATCTGATAGCGTGAGGCT	Proteobacteria;Proteobacteria;Gammaproteobacteriaproteobacteria;Oceanospirillales;ZD0405
SPOTSFEB02_70m2	SPOTSFEB02_70m2-1	CGGCTTCGCGGCTCTTTGTCCTTCC	Proteobacteria;Proteobacteria;Gammaproteobacteriaproteobacteria;Oceanospirillales;ZD0405
SPOTSFEB02_70m2	SPOTSFEB02_70m2-16	CGTTCCCGAAGGCACCAATCTATTT	Proteobacteria;Proteobacteria;Gammaproteobacteriaproteobacteria;Oceanospirillales;ZD0405
SPOTSFEB02_70m2	SPOTSFEB02_70m2-22	TACCATACTCTAGTTGACCAGTTTC	Proteobacteria;Proteobacteria;Gammaproteobacteriaproteobacteria;Oceanospirillales;ZD0405
SPOTSFEB02_70m2	SPOTSFEB02_70m2-6	GCAGGCTCATCTGATAGCGTGAGGC	Proteobacteria;Proteobacteria;Gammaproteobacteriaproteobacteria;Oceanospirillales;ZD0405
SPOTSFEB02_70m35	SPOTSFEB02_70m35-31	GCACCACCTGTGTAGGACCCCTAAG	Actinobacteria;Acidimicrobiia;Acidimicrobiales;Sva0996 marine group
SPOTSFEB02_70m35	SPOTSFEB02_70m35-23	ACCCGTTCGCCACTCACTATATGAC	Actinobacteria;Acidimicrobiia;Acidimicrobiales;Sva0996 marine group
SPOTSFEB02_70m35	SPOTSFEB02_70m35-12	CCACCTGTGTAGGACCCCTAAGGAC	Actinobacteria;Acidimicrobiia;Acidimicrobiales;Sva0996 marine group
SPOTSFEB02_70m35	SPOTSFEB02_70m35-6	GCCACTCACTATATGACCCGAAGGT	Actinobacteria;Acidimicrobiia;Acidimicrobiales;Sva0996 marine group
SPOTSFEB02_70m35	SPOTSFEB02_70m35-11	CCTGTGTAGGACCCCTAAGGACACC	Actinobacteria;Acidimicrobiia;Acidimicrobiales;Sva0996 marine group
SPOTSFEB02_70m35	SPOTSFEB02_70m35-14	CCCGTTCGCCACTCACTATATGACC	Actinobacteria;Acidimicrobiia;Acidimicrobiales;Sva0996 marine group
SPOTSFEB02_70m35	SPOTSFEB02_70m35-9	CTGTGTAGGACCCCTAAGGACACCA	Actinobacteria;Acidimicrobiia;Acidimicrobiales;Sva0996 marine group
SPOTSFEB02_70m35	SPOTSFEB02_70m35-13	CACCTGTGTAGGACCCCTAAGGACA	Actinobacteria;Acidimicrobiia;Acidimicrobiales;Sva0996 marine group
SPOTSFEB02_70m35	SPOTSFEB02_70m35-7	CGTTCGCCACTCACTATATGACCCG	Actinobacteria;Acidimicrobiia;Acidimicrobiales;Sva0996 marine group
SPOTSFEB02_70m35	SPOTSFEB02_70m35-10	ACCTGTGTAGGACCCCTAAGGACAC	Actinobacteria;Acidimicrobiia;Acidimicrobiales;Sva0996 marine group
SPOTSFEB02_70m35	SPOTSFEB02_70m35-24	CACTATATGACCCGAAGGTCGAGTT	Actinobacteria;Acidimicrobiia;Acidimicrobiales;Sva0996 marine group
SPOTSFEB02_70m35	SPOTSFEB02_70m35-3	TCGCCACTCACTATATGACCCGAAG	Actinobacteria;Acidimicrobiia;Acidimicrobiales;Sva0996 marine group
SPOTSFEB02_70m7	SPOTSFEB02_70m7-9	CCTAAAGTGCGAGCACAAGTGCCCG	Deferribacteres;Deferribacteres;Deferribacterales;SAR406 clade(Marine group A)
SPOTSFEB02_70m7	SPOTSFEB02_70m7-22	GTAACAAAAGACTTTCAAAGACACC	Deferribacteres;Deferribacteres;Deferribacterales;SAR406 clade(Marine group A)
SPOTSFEB02_70m7	SPOTSFEB02_70m7-6	AAGTGCGAGCACAAGTGCCCGCTTT	Deferribacteres;Deferribacteres;Deferribacterales;SAR406 clade(Marine group A)
SPOTSFEB02_70m7	SPOTSFEB02_70m7-31	AAGTGCCCGCTTTAACAACATATCC	Deferribacteres;Deferribacteres;Deferribacterales;SAR406 clade(Marine group A)
SPOTSFEB02_70m7	SPOTSFEB02_70m7-8	TGCGAGCACAAGTGCCCGCTTTAAC	Deferribacteres;Deferribacteres;Deferribacterales;SAR406 clade(Marine group A)
SPOTSFEB02_70m7	SPOTSFEB02_70m7-7	TAAAGTGCGAGCACAAGTGCCCGCT	Deferribacteres;Deferribacteres;Deferribacterales;SAR406 clade(Marine group A)
SPOTSFEB02_70m7	SPOTSFEB02_70m7-30	CGATGGATGTAACAAAAGACTTTCA	Deferribacteres;Deferribacteres;Deferribacterales;SAR406 clade(Marine group A)
SPOTSFEB02_70m7	SPOTSFEB02_70m7-27	GCCGATGGATGTAACAAAAGACTTT	Deferribacteres;Deferribacteres;Deferribacterales;SAR406 clade(Marine group A)
SPOTSFEB02_70m7	SPOTSFEB02_70m7-13	AAAGTGCGAGCACAAGTGCCCGCTT	Deferribacteres;Deferribacteres;Deferribacterales;SAR406 clade(Marine group A)
SPOTSFEB02_70m7	SPOTSFEB02_70m7-21	CCGATGGATGTAACAAAAGACTTTC	Deferribacteres;Deferribacteres;Deferribacterales;SAR406 clade(Marine group A)
SPOTSFEB02_70m7	SPOTSFEB02_70m7-15	TCCTAAAGTGCGAGCACAAGTGCCC	Deferribacteres;Deferribacteres;Deferribacterales;SAR406 clade(Marine group A)
SPOTSFEB02_70m7	SPOTSFEB02_70m7-5	CATCCTAAAGTGCGAGCACAAGTGC	Deferribacteres;Deferribacteres;Deferribacterales;SAR406 clade(Marine group A)
SPOTSFEB02_70m8	SPOTSFEB02_70m8-5	CCGCTTTAACAACATCTTCCAAAGA	Deferribacteres;Deferribacteres;Deferribacterales;SAR406 clade(Marine group A)
SPOTSFEB02_70m8	SPOTSFEB02_70m8-4	CTTTAACAACATCTTCCAAAGAAGC	Deferribacteres;Deferribacteres;Deferribacterales;SAR406 clade(Marine group A)
SPOTSFEB02_70m8	SPOTSFEB02_70m8-9	ACATCTTCCAAAGAAGCCGCTGCAT	Deferribacteres;Deferribacteres;Deferribacterales;SAR406 clade(Marine group A)
SPOTSFEB02_70m8	SPOTSFEB02_70m8-8	ACAACATCTTCCAAAGAAGCCGCTG	Deferribacteres;Deferribacteres;Deferribacterales;SAR406 clade(Marine group A)
SPOTSFEB02_70m8	SPOTSFEB02_70m8-15	TTCCAAAGAAGCCGCTGCATTATTC	Deferribacteres;Deferribacteres;Deferribacterales;SAR406 clade(Marine group A)
SPOTSFEB02_70m8	SPOTSFEB02_70m8-18	AACAACATCTTCCAAAGAAGCCGCT	Deferribacteres;Deferribacteres;Deferribacterales;SAR406 clade(Marine group A)
SPOTSFEB02_70m8	SPOTSFEB02_70m8-11	CAACATCTTCCAAAGAAGCCGCTGC	Deferribacteres;Deferribacteres;Deferribacterales;SAR406 clade(Marine group A)
SPOTSFEB02_70m8	SPOTSFEB02_70m8-7	CAAAGAAGCCGCTGCATTATTCGGT	Deferribacteres;Deferribacteres;Deferribacterales;SAR406 clade(Marine group A)
SPOTSFEB02_70m8	SPOTSFEB02_70m8-22	AAAGAAGCCGCTGCATTATTCGGTA	Deferribacteres;Deferribacteres;Deferribacterales;SAR406 clade(Marine group A)
SPOTSFEB02_70m8	SPOTSFEB02_70m8-24	TGTAAGGTACCGTCAAGTCTGAACA	Deferribacteres;Deferribacteres;Deferribacterales;SAR406 clade(Marine group A)
SPOTSFEB02_70m8	SPOTSFEB02_70m8-16	CTTCCAAAGAAGCCGCTGCATTATT	Deferribacteres;Deferribacteres;Deferribacterales;SAR406 clade(Marine group A)
SPOTSFEB02_70m8	SPOTSFEB02_70m8-1	CGCTTTAACAACATCTTCCAAAGAA	Deferribacteres;Deferribacteres;Deferribacterales;SAR406 clade(Marine group A)
SPOTSMAY03_150m11	SPOTSMAY03_150m11-12	GTTAGCTCCAGCAATGAAGGGGTCG	Deferribacteres;Deferribacteres;Deferribacterales;SAR406 clade(Marine group A)
SPOTSMAY03_150m11	SPOTSMAY03_150m11-8	AAGAAACGTTCTCCTAAGACTTGCA	Deferribacteres;Deferribacteres;Deferribacterales;SAR406 clade(Marine group A)
SPOTSMAY03_150m11	SPOTSMAY03_150m11-14	AGCTCCAGCAATGAAGGGGTCGAAT	Deferribacteres;Deferribacteres;Deferribacterales;SAR406 clade(Marine group A)
SPOTSMAY03_150m11	SPOTSMAY03_150m11-10	CTCCAGCAATGAAGGGGTCGAATCC	Deferribacteres;Deferribacteres;Deferribacterales;SAR406 clade(Marine group A)
SPOTSMAY03_150m11	SPOTSMAY03_150m11-17	AGAAACGTTCTCCTAAGACTTGCAT	Deferribacteres;Deferribacteres;Deferribacterales;SAR406 clade(Marine group A)
SPOTSMAY03_150m11	SPOTSMAY03_150m11-13	TTAGCTCCAGCAATGAAGGGGTCGA	Deferribacteres;Deferribacteres;Deferribacterales;SAR406 clade(Marine group A)
SPOTSMAY03_150m11	SPOTSMAY03_150m11-31	TTGTTTCCGAAGAAACGTTCTCCTA	Deferribacteres;Deferribacteres;Deferribacterales;SAR406 clade(Marine group A)
SPOTSMAY03_150m11	SPOTSMAY03_150m11-4	CGAAGAAACGTTCTCCTAAGACTTG	Deferribacteres;Deferribacteres;Deferribacterales;SAR406 clade(Marine group A)
SPOTSMAY03_150m11	SPOTSMAY03_150m11-7	GTTTCCGAAGAAACGTTCTCCTAAG	Deferribacteres;Deferribacteres;Deferribacterales;SAR406 clade(Marine group A)
SPOTSMAY03_150m11	SPOTSMAY03_150m11-25	AAGAATAGGGGTTGCGCTCGTTATC	Deferribacteres;Deferribacteres;Deferribacterales;SAR406 clade(Marine group A)
SPOTSMAY03_150m11	SPOTSMAY03_150m11-11	TGTTTCCGAAGAAACGTTCTCCTAA	Deferribacteres;Deferribacteres;Deferribacterales;SAR406 clade(Marine group A)
SPOTSMAY03_150m11	SPOTSMAY03_150m11-19	TAGCTCCAGCAATGAAGGGGTCGAA	Deferribacteres;Deferribacteres;Deferribacterales;SAR406 clade(Marine group A)
SPOTSMAY03_150m14	SPOTSMAY03_150m14-7	GCTAATATCAACCTCCCAAGCTTTT	Verrucomicrobia;Arctic97B-4 marine group
SPOTSMAY03_150m14	SPOTSMAY03_150m14-8	TATCAACCTCCCAAGCTTTTATTGG	Verrucomicrobia;Arctic97B-4 marine group
SPOTSMAY03_150m14	SPOTSMAY03_150m14-6	TTCTGCTAATATCAACCTCCCAAGC	Verrucomicrobia;Arctic97B-4 marine group
SPOTSMAY03_150m14	SPOTSMAY03_150m14-17	CCGCTCATCGTCAGGAAAATCAAAC	Verrucomicrobia;Arctic97B-4 marine group
SPOTSMAY03_150m14	SPOTSMAY03_150m14-9	TTCCTCCTAGTTGAAACCAGGCAGT	Verrucomicrobia;Arctic97B-4 marine group
SPOTSMAY03_150m14	SPOTSMAY03_150m14-4	TGCTAATATCAACCTCCCAAGCTTT	Verrucomicrobia;Arctic97B-4 marine group
SPOTSMAY03_150m14	SPOTSMAY03_150m14-2	CTGCTAATATCAACCTCCCAAGCTT	Verrucomicrobia;Arctic97B-4 marine group
SPOTSMAY03_150m14	SPOTSMAY03_150m14-16	TCCTCCTAGTTGAAACCAGGCAGTC	Verrucomicrobia;Arctic97B-4 marine group
SPOTSMAY03_150m14	SPOTSMAY03_150m14-10	GCCGCTCATCGTCAGGAAAATCAAA	Verrucomicrobia;Arctic97B-4 marine group
SPOTSMAY03_150m14	SPOTSMAY03_150m14-14	CGCTCATCGTCAGGAAAATCAAACC	Verrucomicrobia;Arctic97B-4 marine group
SPOTSMAY03_150m14	SPOTSMAY03_150m14-5	CTAATATCAACCTCCCAAGCTTTTA	Verrucomicrobia;Arctic97B-4 marine group
SPOTSMAY03_150m14	SPOTSMAY03_150m14-25	GCTCATCGTCAGGAAAATCAAACCG	Verrucomicrobia;Arctic97B-4 marine group
SPOTSMAY03_500m12	SPOTSMAY03_500m12-13	TTCATCGGGCTTACACTAACATGTC	Deferribacteres;Deferribacteres;Deferribacterales;SAR406 clade(Marine group A)
SPOTSMAY03_500m12	SPOTSMAY03_500m12-14	AAGCCCACTTTAACAACATATCCCG	Deferribacteres;Deferribacteres;Deferribacterales;SAR406 clade(Marine group A)
SPOTSMAY03_500m12	SPOTSMAY03_500m12-10	CATCGGGCTTACACTAACATGTCAA	Deferribacteres;Deferribacteres;Deferribacterales;SAR406 clade(Marine group A)
SPOTSMAY03_500m12	SPOTSMAY03_500m12-11	CCCACTTTAACAACATATCCCGAAG	Deferribacteres;Deferribacteres;Deferribacterales;SAR406 clade(Marine group A)
SPOTSMAY03_500m12	SPOTSMAY03_500m12-15	GCCCACTTTAACAACATATCCCGAA	Deferribacteres;Deferribacteres;Deferribacterales;SAR406 clade(Marine group A)
SPOTSMAY03_500m12	SPOTSMAY03_500m12-8	CCGACTTTCATCGGGCTTACACTAA	Deferribacteres;Deferribacteres;Deferribacterales;SAR406 clade(Marine group A)
SPOTSMAY03_500m12	SPOTSMAY03_500m12-9	TTTCATCGGGCTTACACTAACATGT	Deferribacteres;Deferribacteres;Deferribacterales;SAR406 clade(Marine group A)
SPOTSMAY03_500m12	SPOTSMAY03_500m12-29	ACTTTAACAACATATCCCGAAGGAT	Deferribacteres;Deferribacteres;Deferribacterales;SAR406 clade(Marine group A)
SPOTSMAY03_500m12	SPOTSMAY03_500m12-30	CTTACACTAACATGTCAAGTCCAGG	Deferribacteres;Deferribacteres;Deferribacterales;SAR406 clade(Marine group A)
SPOTSMAY03_500m12	SPOTSMAY03_500m12-27	TCGCAGATCACCGGTTAAGCCGGTG	Deferribacteres;Deferribacteres;Deferribacterales;SAR406 clade(Marine group A)
SPOTSMAY03_500m12	SPOTSMAY03_500m12-12	CGCAGATCACCGGTTAAGCCGGTGG	Deferribacteres;Deferribacteres;Deferribacterales;SAR406 clade(Marine group A)
SPOTSMAY03_500m12	SPOTSMAY03_500m12-26	TTCCCCTCACATATTCTATCTCGCC	Deferribacteres;Deferribacteres;Deferribacterales;SAR406 clade(Marine group A)
SPOTSMAY03_890m10	SPOTSMAY03_890m10-6	CACAAACTTCCATGGCTTGACGGGC	Bacteroidetes;Flavobacteria;Flavobacteriales;NS9 marine group
SPOTSMAY03_890m10	SPOTSMAY03_890m10-12	AACTGGGATCACCTTTATGGATTTG	Bacteroidetes;Flavobacteria;Flavobacteriales;NS9 marine group
SPOTSMAY03_890m10	SPOTSMAY03_890m10-8	TGGGATCACCTTTATGGATTTGCTC	Bacteroidetes;Flavobacteria;Flavobacteriales;NS9 marine group
SPOTSMAY03_890m10	SPOTSMAY03_890m10-10	CTGGGATCACCTTTATGGATTTGCT	Bacteroidetes;Flavobacteria;Flavobacteriales;NS9 marine group
SPOTSMAY03_890m10	SPOTSMAY03_890m10-17	CGAACTGGGATCACCTTTATGGATT	Bacteroidetes;Flavobacteria;Flavobacteriales;NS9 marine group
SPOTSMAY03_890m10	SPOTSMAY03_890m10-5	CACTGTTTACACAGGCAGTCTTTCT	Bacteroidetes;Flavobacteria;Flavobacteriales;NS9 marine group
SPOTSMAY03_890m10	SPOTSMAY03_890m10-26	TCCGAACTGGGATCACCTTTATGGA	Bacteroidetes;Flavobacteria;Flavobacteriales;NS9 marine group
SPOTSMAY03_890m10	SPOTSMAY03_890m10-9	GGGATCACCTTTATGGATTTGCTCT	Bacteroidetes;Flavobacteria;Flavobacteriales;NS9 marine group
SPOTSMAY03_890m10	SPOTSMAY03_890m10-2	ACACAGGCAGTCTTTCTAGAGTTCC	Bacteroidetes;Flavobacteria;Flavobacteriales;NS9 marine group
SPOTSMAY03_890m10	SPOTSMAY03_890m10-7	GTAGGCTTTCACCACTGACTTAAAA	Bacteroidetes;Flavobacteria;Flavobacteriales;NS9 marine group
SPOTSMAY03_890m10	SPOTSMAY03_890m10-27	AGATGGCAGCCCACTGTAGTAACCA	Bacteroidetes;Flavobacteria;Flavobacteriales;NS9 marine group
SPOTSMAY03_890m10	SPOTSMAY03_890m10-24	GATCACCTTTATGGATTTGCTCTCT	Bacteroidetes;Flavobacteria;Flavobacteriales;NS9 marine group
SPOTSMAY03_890m13	SPOTSMAY03_890m13-11	CCTAAAGCCTTCATCGCTCACACGG	Proteobacteria;Deltaproteobacteria;Desulfobacterales;Nitrospinaceae;Nitrospina
SPOTSMAY03_890m13	SPOTSMAY03_890m13-2	TAAAGCCTTCATCGCTCACACGGCG	Proteobacteria;Deltaproteobacteria;Desulfobacterales;Nitrospinaceae;Nitrospina
SPOTSMAY03_890m13	SPOTSMAY03_890m13-3	ACGCAATTCCGTGGTTGAGCCACGG	Proteobacteria;Deltaproteobacteria;Desulfobacterales;Nitrospinaceae;Nitrospina
SPOTSMAY03_890m13	SPOTSMAY03_890m13-6	AATGTTGCGCGAACTCATCCTCGAG	Proteobacteria;Deltaproteobacteria;Desulfobacterales;Nitrospinaceae;Nitrospina
SPOTSMAY03_890m13	SPOTSMAY03_890m13-27	GACAGAGCTTTACGACCCTAAAGCC	Proteobacteria;Deltaproteobacteria;Desulfobacterales;Nitrospinaceae;Nitrospina
SPOTSMAY03_890m13	SPOTSMAY03_890m13-10	GCTAATGTTGCGCGAACTCATCCTC	Proteobacteria;Deltaproteobacteria;Desulfobacterales;Nitrospinaceae;Nitrospina
SPOTSMAY03_890m13	SPOTSMAY03_890m13-24	CGATGGCAACTAAAGGCAGGGGTTG	Proteobacteria;Deltaproteobacteria;Desulfobacterales;Nitrospinaceae;Nitrospina
SPOTSMAY03_890m13	SPOTSMAY03_890m13-9	CTAATGTTGCGCGAACTCATCCTCG	Proteobacteria;Deltaproteobacteria;Desulfobacterales;Nitrospinaceae;Nitrospina
SPOTSMAY03_890m13	SPOTSMAY03_890m13-1	AATGGTACCGTCAAAATTCTTCCCA	Proteobacteria;Deltaproteobacteria;Desulfobacterales;Nitrospinaceae;Nitrospina
SPOTSMAY03_890m13	SPOTSMAY03_890m13-12	ACGGCACAGAGGGGATCGATACCTC	Proteobacteria;Deltaproteobacteria;Desulfobacterales;Nitrospinaceae;Nitrospina
SPOTSMAY03_890m13	SPOTSMAY03_890m13-7	CATGTTATCCCGATCTCGAGGGCAG	Proteobacteria;Deltaproteobacteria;Desulfobacterales;Nitrospinaceae;Nitrospina
SPOTSMAY03_890m13	SPOTSMAY03_890m13-14	ACCAGAAAGCCGCCTTCGCCACAGA	Proteobacteria;Deltaproteobacteria;Desulfobacterales;Nitrospinaceae;Nitrospina
SPOTSMAY03_890m21	SPOTSMAY03_890m21-6	AGCGCACTCCCAAAGGTTATGCTAC	Proteobacteria;Proteobacteria;Gammaproteobacteriaproteobacteria;Oceanospirillales;Oceanospirillaceae;Pseudospirillum
SPOTSMAY03_890m21	SPOTSMAY03_890m21-15	TACCCCTTTCCTCACTACTGAAAGT	Proteobacteria;Proteobacteria;Gammaproteobacteriaproteobacteria;Oceanospirillales;Oceanospirillaceae;Pseudospirillum
SPOTSMAY03_890m21	SPOTSMAY03_890m21-28	ACTACCCCTTTCCTCACTACTGAAA	Proteobacteria;Proteobacteria;Gammaproteobacteriaproteobacteria;Oceanospirillales;Oceanospirillaceae;Pseudospirillum
SPOTSMAY03_890m21	SPOTSMAY03_890m21-18	ACCCCTTTCCTCACTACTGAAAGTG	Proteobacteria;Proteobacteria;Gammaproteobacteriaproteobacteria;Oceanospirillales;Oceanospirillaceae;Pseudospirillum
SPOTSMAY03_890m21	SPOTSMAY03_890m21-13	TGAGCGCACTCCCAAAGGTTATGCT	Proteobacteria;Proteobacteria;Gammaproteobacteriaproteobacteria;Oceanospirillales;Oceanospirillaceae;Pseudospirillum
SPOTSMAY03_890m21	SPOTSMAY03_890m21-14	ATGAATAGCGCTATTAACACTACCC	Proteobacteria;Proteobacteria;Gammaproteobacteriaproteobacteria;Oceanospirillales;Oceanospirillaceae;Pseudospirillum
SPOTSMAY03_890m21	SPOTSMAY03_890m21-17	GTGAGCGCACTCCCAAAGGTTATGC	Proteobacteria;Proteobacteria;Gammaproteobacteriaproteobacteria;Oceanospirillales;Oceanospirillaceae;Pseudospirillum
SPOTSMAY03_890m21	SPOTSMAY03_890m21-7	CTCCCAAAGGTTATGCTACCCACTT	Proteobacteria;Proteobacteria;Gammaproteobacteriaproteobacteria;Oceanospirillales;Oceanospirillaceae;Pseudospirillum
SPOTSMAY03_890m21	SPOTSMAY03_890m21-26	TAGCTAACGTCAATGAATAGCGCTA	Proteobacteria;Proteobacteria;Gammaproteobacteriaproteobacteria;Oceanospirillales;Oceanospirillaceae;Pseudospirillum
SPOTSMAY03_890m21	SPOTSMAY03_890m21-27	TGAATAGCGCTATTAACACTACCCC	Proteobacteria;Proteobacteria;Gammaproteobacteriaproteobacteria;Oceanospirillales;Oceanospirillaceae;Pseudospirillum
SPOTSMAY03_890m21	SPOTSMAY03_890m21-5	GCACTCCCAAAGGTTATGCTACCCA	Proteobacteria;Proteobacteria;Gammaproteobacteriaproteobacteria;Oceanospirillales;Oceanospirillaceae;Pseudospirillum
SPOTSMAY03_890m21	SPOTSMAY03_890m21-25	GTCAATGAATAGCGCTATTAACACT	Proteobacteria;Proteobacteria;Gammaproteobacteriaproteobacteria;Oceanospirillales;Oceanospirillaceae;Pseudospirillum
SPOTSMAY03_890m27	SPOTSMAY03_890m27-11	CGAAGAGATCATCTTATCTGTTACC	Proteobacteria;Proteobacteria;Gammaproteobacteriaproteobacteria;Salinisphaerales;Salinisphaeraceae;ZD0417 marine group
SPOTSMAY03_890m27	SPOTSMAY03_890m27-3	CTCGTCAGCAAAGATTCACTCCGAA	Proteobacteria;Proteobacteria;Gammaproteobacteriaproteobacteria;Salinisphaerales;Salinisphaeraceae;ZD0417 marine group
SPOTSMAY03_890m27	SPOTSMAY03_890m27-27	TATAGATTACGTCAAGGCTTGAAAG	Proteobacteria;Proteobacteria;Gammaproteobacteriaproteobacteria;Salinisphaerales;Salinisphaeraceae;ZD0417 marine group
SPOTSMAY03_890m27	SPOTSMAY03_890m27-8	CGTCAGCAAAGATTCACTCCGAAGA	Proteobacteria;Proteobacteria;Gammaproteobacteriaproteobacteria;Salinisphaerales;Salinisphaeraceae;ZD0417 marine group
SPOTSMAY03_890m27	SPOTSMAY03_890m27-2	GCCACTCGTCAGCAAAGATTCACTC	Proteobacteria;Proteobacteria;Gammaproteobacteriaproteobacteria;Salinisphaerales;Salinisphaeraceae;ZD0417 marine group
SPOTSMAY03_890m27	SPOTSMAY03_890m27-18	CCACTCGTCAGCAAAGATTCACTCC	Proteobacteria;Proteobacteria;Gammaproteobacteriaproteobacteria;Salinisphaerales;Salinisphaeraceae;ZD0417 marine group
SPOTSMAY03_890m27	SPOTSMAY03_890m27-5	TCGTCAGCAAAGATTCACTCCGAAG	Proteobacteria;Proteobacteria;Gammaproteobacteriaproteobacteria;Salinisphaerales;Salinisphaeraceae;ZD0417 marine group
SPOTSMAY03_890m27	SPOTSMAY03_890m27-15	CGCCACTCGTCAGCAAAGATTCACT	Proteobacteria;Proteobacteria;Gammaproteobacteriaproteobacteria;Salinisphaerales;Salinisphaeraceae;ZD0417 marine group
SPOTSMAY03_890m27	SPOTSMAY03_890m27-16	CAGCAAAGATTCACTCCGAAGAGAT	Proteobacteria;Proteobacteria;Gammaproteobacteriaproteobacteria;Salinisphaerales;Salinisphaeraceae;ZD0417 marine group
SPOTSMAY03_890m27	SPOTSMAY03_890m27-6	TCAGCAAAGATTCACTCCGAAGAGA	Proteobacteria;Proteobacteria;Gammaproteobacteriaproteobacteria;Salinisphaerales;Salinisphaeraceae;ZD0417 marine group
SPOTSMAY03_890m27	SPOTSMAY03_890m27-12	GAAGAGATCATCTTATCTGTTACCG	Proteobacteria;Proteobacteria;Gammaproteobacteriaproteobacteria;Salinisphaerales;Salinisphaeraceae;ZD0417 marine group
SPOTSMAY03_890m27	SPOTSMAY03_890m27-7	GTCAGCAAAGATTCACTCCGAAGAG	Proteobacteria;Proteobacteria;Gammaproteobacteriaproteobacteria;Salinisphaerales;Salinisphaeraceae;ZD0417 marine group
SPOTSMAY03_890m29	SPOTSMAY03_890m29-8	TCCAACTGTTGTCCCCCACGTTTTG	Proteobacteria;Proteobacteria;Gammaproteobacteriaproteobacteria;Alteromonadales;Psychromonadaceae;Psychromonas
SPOTSMAY03_890m29	SPOTSMAY03_890m29-3	AACTGTTGTCCCCCACGTTTTGGCA	Proteobacteria;Proteobacteria;Gammaproteobacteriaproteobacteria;Alteromonadales;Psychromonadaceae;Psychromonas
SPOTSMAY03_890m29	SPOTSMAY03_890m29-7	ACTGTTGTCCCCCACGTTTTGGCAT	Proteobacteria;Proteobacteria;Gammaproteobacteriaproteobacteria;Alteromonadales;Psychromonadaceae;Psychromonas
SPOTSMAY03_890m29	SPOTSMAY03_890m29-4	CCAACTGTTGTCCCCCACGTTTTGG	Proteobacteria;Proteobacteria;Gammaproteobacteriaproteobacteria;Alteromonadales;Psychromonadaceae;Psychromonas
SPOTSMAY03_890m29	SPOTSMAY03_890m29-2	AAACGCGCAAGGCCCGAAGGTCCCC	Proteobacteria;Proteobacteria;Gammaproteobacteriaproteobacteria;Alteromonadales;Psychromonadaceae;Psychromonas
SPOTSMAY03_890m29	SPOTSMAY03_890m29-1	CAACTGTTGTCCCCCACGTTTTGGC	Proteobacteria;Proteobacteria;Gammaproteobacteriaproteobacteria;Alteromonadales;Psychromonadaceae;Psychromonas
SPOTSMAY03_890m29	SPOTSMAY03_890m29-25	AAAACGCGCAAGGCCCGAAGGTCCC	Proteobacteria;Proteobacteria;Gammaproteobacteriaproteobacteria;Alteromonadales;Psychromonadaceae;Psychromonas
SPOTSMAY03_890m29	SPOTSMAY03_890m29-5	AAGTTCCCGGCATAACCCGCTGGCA	Proteobacteria;Proteobacteria;Gammaproteobacteriaproteobacteria;Alteromonadales;Psychromonadaceae;Psychromonas
SPOTSMAY03_890m29	SPOTSMAY03_890m29-13	CACCCTTTCCTCCCCACTGAAAGTG	Proteobacteria;Proteobacteria;Gammaproteobacteriaproteobacteria;Alteromonadales;Psychromonadaceae;Psychromonas
SPOTSMAY03_890m29	SPOTSMAY03_890m29-19	TTCCAACTGTTGTCCCCCACGTTTT	Proteobacteria;Proteobacteria;Gammaproteobacteriaproteobacteria;Alteromonadales;Psychromonadaceae;Psychromonas
SPOTSMAY03_890m29	SPOTSMAY03_890m29-6	AACGCGCAAGGCCCGAAGGTCCCCT	Proteobacteria;Proteobacteria;Gammaproteobacteriaproteobacteria;Alteromonadales;Psychromonadaceae;Psychromonas
SPOTSMAY03_890m29	SPOTSMAY03_890m29-12	CTAGCTAATCCCACTTGGGCCACTC	Proteobacteria;Proteobacteria;Gammaproteobacteriaproteobacteria;Alteromonadales;Psychromonadaceae;Psychromonas
SPOTSMAY03_890m3	SPOTSMAY03_890m3-6	AGCACCACCTCGCGGCTTAGCGACC	Proteobacteria;Proteobacteria;Gammaproteobacteriaproteobacteria;Oceanospirillales;SPOTSMAY03-890m3
SPOTSMAY03_890m3	SPOTSMAY03_890m3-12	TAGCACCACCTCGCGGCTTAGCGAC	Proteobacteria;Proteobacteria;Gammaproteobacteriaproteobacteria;Oceanospirillales;SPOTSMAY03-890m3
SPOTSMAY03_890m3	SPOTSMAY03_890m3-19	TTAGCACCACCTCGCGGCTTAGCGA	Proteobacteria;Proteobacteria;Gammaproteobacteriaproteobacteria;Oceanospirillales;SPOTSMAY03-890m3
SPOTSMAY03_890m3	SPOTSMAY03_890m3-1	ACCACCTCGCGGCTTAGCGACCCTT	Proteobacteria;Proteobacteria;Gammaproteobacteriaproteobacteria;Oceanospirillales;SPOTSMAY03-890m3
SPOTSMAY03_890m3	SPOTSMAY03_890m3-4	ACTAAACAAACCACCTACGCACGCT	Proteobacteria;Proteobacteria;Gammaproteobacteriaproteobacteria;Oceanospirillales;SPOTSMAY03-890m3
SPOTSMAY03_890m3	SPOTSMAY03_890m3-5	TGACTAAACAAACCACCTACGCACG	Proteobacteria;Proteobacteria;Gammaproteobacteriaproteobacteria;Oceanospirillales;SPOTSMAY03-890m3
SPOTSMAY03_890m3	SPOTSMAY03_890m3-3	CTAAACAAACCACCTACGCACGCTT	Proteobacteria;Proteobacteria;Gammaproteobacteriaproteobacteria;Oceanospirillales;SPOTSMAY03-890m3
SPOTSMAY03_890m3	SPOTSMAY03_890m3-11	ACCCTCCCAACGGCTAGTTATCATC	Proteobacteria;Proteobacteria;Gammaproteobacteriaproteobacteria;Oceanospirillales;SPOTSMAY03-890m3
SPOTSMAY03_890m3	SPOTSMAY03_890m3-8	AAACAAACCACCTACGCACGCTTTA	Proteobacteria;Proteobacteria;Gammaproteobacteriaproteobacteria;Oceanospirillales;SPOTSMAY03-890m3
SPOTSMAY03_890m3	SPOTSMAY03_890m3-13	AACCCTCCCAACGGCTAGTTATCAT	Proteobacteria;Proteobacteria;Gammaproteobacteriaproteobacteria;Oceanospirillales;SPOTSMAY03-890m3
SPOTSMAY03_890m3	SPOTSMAY03_890m3-14	AAACCCTCCCAACGGCTAGTTATCA	Proteobacteria;Proteobacteria;Gammaproteobacteriaproteobacteria;Oceanospirillales;SPOTSMAY03-890m3
SPOTSMAY03_890m3	SPOTSMAY03_890m3-2	GACTAAACAAACCACCTACGCACGC	Proteobacteria;Proteobacteria;Gammaproteobacteriaproteobacteria;Oceanospirillales;SPOTSMAY03-890m3
SPOTSMAY03_890m4	SPOTSMAY03_890m4-23	AGACGTCTGGGCCGTGTCTCAGTCC	Proteobacteria;Proteobacteria;Gammaproteobacteriaproteobacteria;Oceanospirillales;SAR86 clade
SPOTSMAY03_890m4	SPOTSMAY03_890m4-13	TCCTCCAATAGTAAGAGCATCAAAG	Proteobacteria;Proteobacteria;Gammaproteobacteriaproteobacteria;Oceanospirillales;SAR86 clade
SPOTSMAY03_890m4	SPOTSMAY03_890m4-26	CAGGCTCCTCCAATAGTAAGAGCAT	Proteobacteria;Proteobacteria;Gammaproteobacteriaproteobacteria;Oceanospirillales;SAR86 clade
SPOTSMAY03_890m4	SPOTSMAY03_890m4-24	CTCTCCTGCTGCCGTCCGTAGACGT	Proteobacteria;Proteobacteria;Gammaproteobacteriaproteobacteria;Oceanospirillales;SAR86 clade
SPOTSMAY03_890m4	SPOTSMAY03_890m4-15	GCTCCTCCAATAGTAAGAGCATCAA	Proteobacteria;Proteobacteria;Gammaproteobacteriaproteobacteria;Oceanospirillales;SAR86 clade
SPOTSMAY03_890m4	SPOTSMAY03_890m4-7	AGTAAGAGCATCAAAGATGCCCCCT	Proteobacteria;Proteobacteria;Gammaproteobacteriaproteobacteria;Oceanospirillales;SAR86 clade
SPOTSMAY03_890m4	SPOTSMAY03_890m4-11	CTCCTCCAATAGTAAGAGCATCAAA	Proteobacteria;Proteobacteria;Gammaproteobacteriaproteobacteria;Oceanospirillales;SAR86 clade
SPOTSMAY03_890m4	SPOTSMAY03_890m4-22	AGGCTCCTCCAATAGTAAGAGCATC	Proteobacteria;Proteobacteria;Gammaproteobacteriaproteobacteria;Oceanospirillales;SAR86 clade
SPOTSMAY03_890m4	SPOTSMAY03_890m4-12	CAATAGTAAGAGCATCAAAGATGCC	Proteobacteria;Proteobacteria;Gammaproteobacteriaproteobacteria;Oceanospirillales;SAR86 clade
SPOTSMAY03_890m4	SPOTSMAY03_890m4-4	GCATCAAAGATGCCCCCTTTCCCCC	Proteobacteria;Proteobacteria;Gammaproteobacteriaproteobacteria;Oceanospirillales;SAR86 clade
SPOTSMAY03_890m4	SPOTSMAY03_890m4-14	AAGAGCATCAAAGATGCCCCCTTTC	Proteobacteria;Proteobacteria;Gammaproteobacteriaproteobacteria;Oceanospirillales;SAR86 clade
SPOTSMAY03_890m4	SPOTSMAY03_890m4-19	ATAGTAAGAGCATCAAAGATGCCCC	Proteobacteria;Proteobacteria;Gammaproteobacteriaproteobacteria;Oceanospirillales;SAR86 clade
SPOTSMAY03_890m8	SPOTSMAY03_890m8-13	GCCCCAGCCGGCCGCCTTCGCCACC	Proteobacteria;Deltaproteobacteria;SAR324 clade(Marine group B)
SPOTSMAY03_890m8	SPOTSMAY03_890m8-12	TGGCCCCAGCCGGCCGCCTTCGCCA	Proteobacteria;Deltaproteobacteria;SAR324 clade(Marine group B)
SPOTSMAY03_890m8	SPOTSMAY03_890m8-10	CCCTCCTCCGGCTTGTCACCGGCAG	Proteobacteria;Deltaproteobacteria;SAR324 clade(Marine group B)
SPOTSMAY03_890m8	SPOTSMAY03_890m8-9	CCAGCCGGCCGCCTTCGCCACCGGT	Proteobacteria;Deltaproteobacteria;SAR324 clade(Marine group B)
SPOTSMAY03_890m8	SPOTSMAY03_890m8-11	CCCCAGCCGGCCGCCTTCGCCACCG	Proteobacteria;Deltaproteobacteria;SAR324 clade(Marine group B)
SPOTSMAY03_890m8	SPOTSMAY03_890m8-4	ACCCTCCTCCGGCTTGTCACCGGCA	Proteobacteria;Deltaproteobacteria;SAR324 clade(Marine group B)
SPOTSMAY03_890m8	SPOTSMAY03_890m8-15	TGTCGGCTCCCATGGTGTGACGGGC	Proteobacteria;Deltaproteobacteria;SAR324 clade(Marine group B)
SPOTSMAY03_890m8	SPOTSMAY03_890m8-26	CGGCCCCTGACCCTCTCTAGATTAG	Proteobacteria;Deltaproteobacteria;SAR324 clade(Marine group B)
SPOTSMAY03_890m8	SPOTSMAY03_890m8-8	CCCAGCCGGCCGCCTTCGCCACCGG	Proteobacteria;Deltaproteobacteria;SAR324 clade(Marine group B)
SPOTSMAY03_890m8	SPOTSMAY03_890m8-27	CGGCAGTCCCCCTAAAGTGCCCGGC	Proteobacteria;Deltaproteobacteria;SAR324 clade(Marine group B)
SPOTSMAY03_890m8	SPOTSMAY03_890m8-6	CACCCAGAAGGGTCGAACCCTCCGG	Proteobacteria;Deltaproteobacteria;SAR324 clade(Marine group B)
SPOTSMAY03_890m8	SPOTSMAY03_890m8-5	AGGTTAGCTCGGCGACTTCTGCCCT	Proteobacteria;Deltaproteobacteria;SAR324 clade(Marine group B)
SPOTSOCT00_5m100	SPOTSOCT00_5m100-4	GAACAGTTAAATCTGCCCAACGGCT	Proteobacteria;Proteobacteria;Gammaproteobacteriaproteobacteria;Oceanospirillales;SAR86 clade
SPOTSOCT00_5m100	SPOTSOCT00_5m100-3	GTATACCTGGATCAGGGTTGCCCCC	Proteobacteria;Proteobacteria;Gammaproteobacteriaproteobacteria;Oceanospirillales;SAR86 clade
SPOTSOCT00_5m100	SPOTSOCT00_5m100-8	GCAATAAATTGCCCCCTTTCCCCCT	Proteobacteria;Proteobacteria;Gammaproteobacteriaproteobacteria;Oceanospirillales;SAR86 clade
SPOTSOCT00_5m100	SPOTSOCT00_5m100-16	CACTGAACAGTTAAATCTGCCCAAC	Proteobacteria;Proteobacteria;Gammaproteobacteriaproteobacteria;Oceanospirillales;SAR86 clade
SPOTSOCT00_5m100	SPOTSOCT00_5m100-5	CATCTCTGCGAACTTCGCTAGATTT	Proteobacteria;Proteobacteria;Gammaproteobacteriaproteobacteria;Oceanospirillales;SAR86 clade
SPOTSOCT00_5m100	SPOTSOCT00_5m100-13	CTGAACAGTTAAATCTGCCCAACGG	Proteobacteria;Proteobacteria;Gammaproteobacteriaproteobacteria;Oceanospirillales;SAR86 clade
SPOTSOCT00_5m100	SPOTSOCT00_5m100-11	CGGTATACCTGGATCAGGGTTGCCC	Proteobacteria;Proteobacteria;Gammaproteobacteriaproteobacteria;Oceanospirillales;SAR86 clade
SPOTSOCT00_5m100	SPOTSOCT00_5m100-27	CTGTGCCACTGAACAGTTAAATCTG	Proteobacteria;Proteobacteria;Gammaproteobacteriaproteobacteria;Oceanospirillales;SAR86 clade
SPOTSOCT00_5m100	SPOTSOCT00_5m100-9	ACTTGCATGTTTAAAAGTTACCGCC	Proteobacteria;Proteobacteria;Gammaproteobacteriaproteobacteria;Oceanospirillales;SAR86 clade
SPOTSOCT00_5m100	SPOTSOCT00_5m100-12	ACTGAACAGTTAAATCTGCCCAACG	Proteobacteria;Proteobacteria;Gammaproteobacteriaproteobacteria;Oceanospirillales;SAR86 clade
SPOTSOCT00_5m100	SPOTSOCT00_5m100-10	GCGGTATACCTGGATCAGGGTTGCC	Proteobacteria;Proteobacteria;Gammaproteobacteriaproteobacteria;Oceanospirillales;SAR86 clade
SPOTSOCT00_5m100	SPOTSOCT00_5m100-1	GTGCCACTGAACAGTTAAATCTGCC	Proteobacteria;Proteobacteria;Gammaproteobacteriaproteobacteria;Oceanospirillales;SAR86 clade
SPOTSOCT00_5m102	SPOTSOCT00_5m102-30	CATTACTCACCCGTCCGCCACTTTA	Proteobacteria;Proteobacteria;Gammaproteobacteriaproteobacteria;Thiotrichales;Thiotrichaceae;Thiothrix
SPOTSOCT00_5m102	SPOTSOCT00_5m102-29	CTGTGTTCCCGAAGGCACCGATCTA	Proteobacteria;Proteobacteria;Gammaproteobacteriaproteobacteria;Thiotrichales;Thiotrichaceae;Thiothrix
SPOTSOCT00_5m102	SPOTSOCT00_5m102-7	CATCCAATAGCGACCGAAGTCTTTC	Proteobacteria;Proteobacteria;Gammaproteobacteriaproteobacteria;Thiotrichales;Thiotrichaceae;Thiothrix
SPOTSOCT00_5m102	SPOTSOCT00_5m102-4	ATAGGCTCATCCAATAGCGACCGAA	Proteobacteria;Proteobacteria;Gammaproteobacteriaproteobacteria;Thiotrichales;Thiotrichaceae;Thiothrix
SPOTSOCT00_5m102	SPOTSOCT00_5m102-12	AAATATGCGGTATTAGCTCGAGTTT	Proteobacteria;Proteobacteria;Gammaproteobacteriaproteobacteria;Thiotrichales;Thiotrichaceae;Thiothrix
SPOTSOCT00_5m102	SPOTSOCT00_5m102-5	TAGGCTCATCCAATAGCGACCGAAG	Proteobacteria;Proteobacteria;Gammaproteobacteriaproteobacteria;Thiotrichales;Thiotrichaceae;Thiothrix
SPOTSOCT00_5m102	SPOTSOCT00_5m102-13	GAAATATGCGGTATTAGCTCGAGTT	Proteobacteria;Proteobacteria;Gammaproteobacteriaproteobacteria;Thiotrichales;Thiotrichaceae;Thiothrix
SPOTSOCT00_5m102	SPOTSOCT00_5m102-11	ACATCCTACGTACGCTTTACGCCCA	Proteobacteria;Proteobacteria;Gammaproteobacteriaproteobacteria;Thiotrichales;Thiotrichaceae;Thiothrix
SPOTSOCT00_5m102	SPOTSOCT00_5m102-6	ATCCTACGTACGCTTTACGCCCAGT	Proteobacteria;Proteobacteria;Gammaproteobacteriaproteobacteria;Thiotrichales;Thiotrichaceae;Thiothrix
SPOTSOCT00_5m102	SPOTSOCT00_5m102-19	TTAACCACAAAGTGGTAAGCGACCT	Proteobacteria;Proteobacteria;Gammaproteobacteriaproteobacteria;Thiotrichales;Thiotrichaceae;Thiothrix
SPOTSOCT00_5m102	SPOTSOCT00_5m102-24	CAAGGAACCCAACGTCTAGTTGACA	Proteobacteria;Proteobacteria;Gammaproteobacteriaproteobacteria;Thiotrichales;Thiotrichaceae;Thiothrix
SPOTSOCT00_5m102	SPOTSOCT00_5m102-31	TCAACTTAACGCGTTAGCTACGACA	Proteobacteria;Proteobacteria;Gammaproteobacteriaproteobacteria;Thiotrichales;Thiotrichaceae;Thiothrix
SPOTSOCT00_5m109	SPOTSOCT00_5m109-5	CACACTTAACGCGTTAGCTTGAGCT	Verrucomicrobia;Opitutae;MB11C04 marine group
SPOTSOCT00_5m109	SPOTSOCT00_5m109-13	CACCTACTCACCCTTTACGCCCAGT	Verrucomicrobia;Opitutae;MB11C04 marine group
SPOTSOCT00_5m109	SPOTSOCT00_5m109-9	TCGTCCAGATAGTCGCCTTCGCCAC	Verrucomicrobia;Opitutae;MB11C04 marine group
SPOTSOCT00_5m109	SPOTSOCT00_5m109-1	ACTCGTCCAGATAGTCGCCTTCGCC	Verrucomicrobia;Opitutae;MB11C04 marine group
SPOTSOCT00_5m109	SPOTSOCT00_5m109-4	TCACCCTTTACGCCCAGTGAATCCG	Verrucomicrobia;Opitutae;MB11C04 marine group
SPOTSOCT00_5m109	SPOTSOCT00_5m109-15	GAATTCCTTTCGGAAAACTATGACG	Verrucomicrobia;Opitutae;MB11C04 marine group
SPOTSOCT00_5m109	SPOTSOCT00_5m109-26	CCTTCATCCTCCACGCGGCATTGCA	Verrucomicrobia;Opitutae;MB11C04 marine group
SPOTSOCT00_5m109	SPOTSOCT00_5m109-10	CCCAATGACAGGAGTTTACGACCCT	Verrucomicrobia;Opitutae;MB11C04 marine group
SPOTSOCT00_5m109	SPOTSOCT00_5m109-6	ACACTTAACGCGTTAGCTTGAGCTC	Verrucomicrobia;Opitutae;MB11C04 marine group
SPOTSOCT00_5m109	SPOTSOCT00_5m109-3	CGTCCAGATAGTCGCCTTCGCCACT	Verrucomicrobia;Opitutae;MB11C04 marine group
SPOTSOCT00_5m109	SPOTSOCT00_5m109-19	CTCCCCAATGACAGGAGTTTACGAC	Verrucomicrobia;Opitutae;MB11C04 marine group
SPOTSOCT00_5m109	SPOTSOCT00_5m109-22	CATCATCAGGCTTTCGCCCATTGTG	Verrucomicrobia;Opitutae;MB11C04 marine group
SPOTSOCT00_5m12	SPOTSOCT00_5m12-8	GACACATTTTTGGGATTAGCTAGGA	Proteobacteria;Proteobacteria;Alphaproteobacteriaproteobacteria;SAR11 clade;Surface 3
SPOTSOCT00_5m12	SPOTSOCT00_5m12-7	GACCCAGAAAGTTGCCTTCGCATTT	Proteobacteria;Proteobacteria;Alphaproteobacteriaproteobacteria;SAR11 clade;Surface 3
SPOTSOCT00_5m12	SPOTSOCT00_5m12-14	CTAAATGAAGAAACCAATCTCTTGG	Proteobacteria;Proteobacteria;Alphaproteobacteriaproteobacteria;SAR11 clade;Surface 3
SPOTSOCT00_5m12	SPOTSOCT00_5m12-11	GACGCGCTGATTCGCGATTACTAGC	Proteobacteria;Proteobacteria;Alphaproteobacteriaproteobacteria;SAR11 clade;Surface 3
SPOTSOCT00_5m12	SPOTSOCT00_5m12-3	AAATGAAGAAACCAATCTCTTGGTC	Proteobacteria;Proteobacteria;Alphaproteobacteriaproteobacteria;SAR11 clade;Surface 3
SPOTSOCT00_5m12	SPOTSOCT00_5m12-31	TTTTTGGGATTAGCTAGGAGTCACC	Proteobacteria;Proteobacteria;Alphaproteobacteriaproteobacteria;SAR11 clade;Surface 3
SPOTSOCT00_5m12	SPOTSOCT00_5m12-5	GTGACCCAGAAAGTTGCCTTCGCAT	Proteobacteria;Proteobacteria;Alphaproteobacteriaproteobacteria;SAR11 clade;Surface 3
SPOTSOCT00_5m12	SPOTSOCT00_5m12-4	ACACATTTTTGGGATTAGCTAGGAG	Proteobacteria;Proteobacteria;Alphaproteobacteriaproteobacteria;SAR11 clade;Surface 3
SPOTSOCT00_5m12	SPOTSOCT00_5m12-13	ACCCACATTATACTCACCCGTTTGC	Proteobacteria;Proteobacteria;Alphaproteobacteriaproteobacteria;SAR11 clade;Surface 3
SPOTSOCT00_5m12	SPOTSOCT00_5m12-2	TGACCCAGAAAGTTGCCTTCGCATT	Proteobacteria;Proteobacteria;Alphaproteobacteriaproteobacteria;SAR11 clade;Surface 3
SPOTSOCT00_5m12	SPOTSOCT00_5m12-26	TACCCACATTATACTCACCCGTTTG	Proteobacteria;Proteobacteria;Alphaproteobacteriaproteobacteria;SAR11 clade;Surface 3
SPOTSOCT00_5m12	SPOTSOCT00_5m12-21	TTGGGATTAGCTAGGAGTCACCTCT	Proteobacteria;Proteobacteria;Alphaproteobacteriaproteobacteria;SAR11 clade;Surface 3
SPOTSOCT00_5m83	SPOTSOCT00_5m183-7	AAAGTTCGCTACATGTCAAGGCCTG	Proteobacteria;SPOTSOCT00m83
SPOTSOCT00_5m83	SPOTSOCT00_5m183-31	GCGCCACTAAGTCCTTAAATGAACC	Proteobacteria;SPOTSOCT00m83
SPOTSOCT00_5m83	SPOTSOCT00_5m183-6	TCAGCAGTATCGAATGCAGTTCCCA	Proteobacteria;SPOTSOCT00m83
SPOTSOCT00_5m83	SPOTSOCT00_5m183-29	TTTCTGAGATTAGCTAAACCTTGCG	Proteobacteria;SPOTSOCT00m83
SPOTSOCT00_5m83	SPOTSOCT00_5m183-4	TAGCGTTCCCGAAGGCACCGATCCA	Proteobacteria;SPOTSOCT00m83
SPOTSOCT00_5m83	SPOTSOCT00_5m183-13	GCGTTCCCGAAGGCACCGATCCATT	Proteobacteria;SPOTSOCT00m83
SPOTSOCT00_5m83	SPOTSOCT00_5m183-20	GACTAAGCCGCCTACGCGCCCTTTA	Proteobacteria;SPOTSOCT00m83
SPOTSOCT00_5m83	SPOTSOCT00_5m183-27	AATAGTGGCCGAAGCCTTTGCCCCG	Proteobacteria;SPOTSOCT00m83
SPOTSOCT00_5m83	SPOTSOCT00_5m183-30	TGTTAGCGTTCCCGAAGGCACCGAT	Proteobacteria;SPOTSOCT00m83
SPOTSOCT00_5m83	SPOTSOCT00_5m183-3	AGCGTTCCCGAAGGCACCGATCCAT	Proteobacteria;SPOTSOCT00m83
SPOTSOCT00_5m83	SPOTSOCT00_5m183-23	ACCGGCTTTCTGAGATTAGCTAAAC	Proteobacteria;SPOTSOCT00m83
SPOTSOCT00_5m83	SPOTSOCT00_5m183-5	AAGTTCGCTACATGTCAAGGCCTGG	Proteobacteria;SPOTSOCT00m83
SPOTSOCT00_5m27	SPOTSOCT00_5m27-29	GTGAACATGTCAAACCCAGGTAAGG	Deferribacteres;Deferribacteres;Deferribacterales;SAR406 clade(Marine group A)
SPOTSOCT00_5m27	SPOTSOCT00_5m27-25	CCGAAGGTTAAGCCACCCGATTCGG	Deferribacteres;Deferribacteres;Deferribacterales;SAR406 clade(Marine group A)
SPOTSOCT00_5m27	SPOTSOCT00_5m27-22	CGAAGGTTAAGCCACCCGATTCGGG	Deferribacteres;Deferribacteres;Deferribacterales;SAR406 clade(Marine group A)
SPOTSOCT00_5m27	SPOTSOCT00_5m27-11	TCTCTCCCGAAGGTTAAGCCACCCG	Deferribacteres;Deferribacteres;Deferribacterales;SAR406 clade(Marine group A)
SPOTSOCT00_5m27	SPOTSOCT00_5m27-23	CTCTCTCCCGAAGGTTAAGCCACCC	Deferribacteres;Deferribacteres;Deferribacterales;SAR406 clade(Marine group A)
SPOTSOCT00_5m27	SPOTSOCT00_5m27-20	CGTGAACATGTCAAACCCAGGTAAG	Deferribacteres;Deferribacteres;Deferribacterales;SAR406 clade(Marine group A)
SPOTSOCT00_5m27	SPOTSOCT00_5m27-9	CTCTCCTAAACTCTATTCTAACAGT	Deferribacteres;Deferribacteres;Deferribacterales;SAR406 clade(Marine group A)
SPOTSOCT00_5m27	SPOTSOCT00_5m27-8	AACAAATACTCATCGTTTACGGCGT	Deferribacteres;Deferribacteres;Deferribacterales;SAR406 clade(Marine group A)
SPOTSOCT00_5m27	SPOTSOCT00_5m27-10	AGGTTAAGCCACCCGATTCGGGTAC	Deferribacteres;Deferribacteres;Deferribacterales;SAR406 clade(Marine group A)
SPOTSOCT00_5m27	SPOTSOCT00_5m27-24	AGCTCTCTCCCGAAGGTTAAGCCAC	Deferribacteres;Deferribacteres;Deferribacterales;SAR406 clade(Marine group A)
SPOTSOCT00_5m27	SPOTSOCT00_5m27-15	CCTCTCCTAAACTCTATTCTAACAG	Deferribacteres;Deferribacteres;Deferribacterales;SAR406 clade(Marine group A)
SPOTSOCT00_5m27	SPOTSOCT00_5m27-5	TTTCGTGAACATGTCAAACCCAGGT	Deferribacteres;Deferribacteres;Deferribacterales;SAR406 clade(Marine group A)
Reinheimera_2	Reinheimera_2_1	CTCCCCAGTATCGAATGCAATTCCC	Proteobacteria;Gammaproteobacteria;Chromatiales_Chromatiaceae;Rheinheimera_2
Reinheimera_2	Reinheimera_2_2	TTAACTACCAACCCTTCCTCCTCGC	Proteobacteria;Gammaproteobacteria;Chromatiales_Chromatiaceae;Rheinheimera_2
Reinheimera_2	Reinheimera_2_3	CCCCCTCTCACATACTCTAGCTCCC	Proteobacteria;Gammaproteobacteria;Chromatiales_Chromatiaceae;Rheinheimera_2
Reinheimera_2	Reinheimera_2_4	AACTACCAACCCTTCCTCCTCGCTG	Proteobacteria;Gammaproteobacteria;Chromatiales_Chromatiaceae;Rheinheimera_2
Reinheimera_2	Reinheimera_2_5	TAACTACCAACCCTTCCTCCTCGCT	Proteobacteria;Gammaproteobacteria;Chromatiales_Chromatiaceae;Rheinheimera_2
Reinheimera_2	Reinheimera_2_6	CCCCCCTCTCACATACTCTAGCTCC	Proteobacteria;Gammaproteobacteria;Chromatiales_Chromatiaceae;Rheinheimera_2
Reinheimera_2	Reinheimera_2_7	ACTACCAACCCTTCCTCCTCGCTGA	Proteobacteria;Gammaproteobacteria;Chromatiales_Chromatiaceae;Rheinheimera_2
Reinheimera_2	Reinheimera_2_8	TACCAACCCTTCCTCCTCGCTGAAA	Proteobacteria;Gammaproteobacteria;Chromatiales_Chromatiaceae;Rheinheimera_2
Reinheimera_2	Reinheimera_2_9	CTACCAACCCTTCCTCCTCGCTGAA	Proteobacteria;Gammaproteobacteria;Chromatiales_Chromatiaceae;Rheinheimera_2
Reinheimera_2	Reinheimera_2_10	CCCCTCATTCGCTCGACTTGCATGT	Proteobacteria;Gammaproteobacteria;Chromatiales_Chromatiaceae;Rheinheimera_2
Reinheimera_2	Reinheimera_2_11	ACCAACCCTTCCTCCTCGCTGAAAG	Proteobacteria;Gammaproteobacteria;Chromatiales_Chromatiaceae;Rheinheimera_2
Reinheimera_2	Reinheimera_2_12	CTCCCCTCATTCGCTCGACTTGCAT	Proteobacteria;Gammaproteobacteria;Chromatiales_Chromatiaceae;Rheinheimera_2
Reinheimera_2	Reinheimera_2_13	CCCCTCTCACATACTCTAGCTCCCC	Proteobacteria;Gammaproteobacteria;Chromatiales_Chromatiaceae;Rheinheimera_2
Reinheimera_2	Reinheimera_2_14	TCCCCTCATTCGCTCGACTTGCATG	Proteobacteria;Gammaproteobacteria;Chromatiales_Chromatiaceae;Rheinheimera_2
Reinheimera_2	Reinheimera_2_15	ACCCCCCTCTCACATACTCTAGCTC	Proteobacteria;Gammaproteobacteria;Chromatiales_Chromatiaceae;Rheinheimera_2
Reinheimera_2	Reinheimera_2_16	GCTCCCCTCATTCGCTCGACTTGCA	Proteobacteria;Gammaproteobacteria;Chromatiales_Chromatiaceae;Rheinheimera_2
Reinheimera_2	Reinheimera_2_17	CCCTCTCACATACTCTAGCTCCCCA	Proteobacteria;Gammaproteobacteria;Chromatiales_Chromatiaceae;Rheinheimera_2
Reinheimera_2	Reinheimera_2_18	CACATACTCTAGCTCCCCAGTATCG	Proteobacteria;Gammaproteobacteria;Chromatiales_Chromatiaceae;Rheinheimera_2
Reinheimera_2	Reinheimera_2_19	AGCTCCCCTCATTCGCTCGACTTGC	Proteobacteria;Gammaproteobacteria;Chromatiales_Chromatiaceae;Rheinheimera_2
Reinheimera_2	Reinheimera_2_20	CTCTCACATACTCTAGCTCCCCAGT	Proteobacteria;Gammaproteobacteria;Chromatiales_Chromatiaceae;Rheinheimera_2
Reinheimera_2	Reinheimera_2_21	CCTCTCACATACTCTAGCTCCCCAG	Proteobacteria;Gammaproteobacteria;Chromatiales_Chromatiaceae;Rheinheimera_2
Reinheimera_2	Reinheimera_2_22	CCCCAGTATCGAATGCAATTCCCAG	Proteobacteria;Gammaproteobacteria;Chromatiales_Chromatiaceae;Rheinheimera_2
Reinheimera_2	Reinheimera_2_23	ATCAGGGAGCAAGCTCCCCTCATTC	Proteobacteria;Gammaproteobacteria;Chromatiales_Chromatiaceae;Rheinheimera_2
Reinheimera_2	Reinheimera_2_24	AGGGAGCAAGCTCCCCTCATTCGCT	Proteobacteria;Gammaproteobacteria;Chromatiales_Chromatiaceae;Rheinheimera_2
Reinheimera_2	Reinheimera_2_25	TCAGGGAGCAAGCTCCCCTCATTCG	Proteobacteria;Gammaproteobacteria;Chromatiales_Chromatiaceae;Rheinheimera_2
Vibrio_1	Vibrio_1_1	CTCGACGCCCATTAACGCACCCGAA	Proteobacteria;Gammaproteobacteria;Vibrionales_Vibrionaceae;Vibrio_1
Vibrio_1	Vibrio_1_2	GTGTCGTTTCCGCTCGACTTGCATG	Proteobacteria;Gammaproteobacteria;Vibrionales_Vibrionaceae;Vibrio_1
Vibrio_1	Vibrio_1_3	TTAGTGTCGTTTCCGCTCGACTTGC	Proteobacteria;Gammaproteobacteria;Vibrionales_Vibrionaceae;Vibrio_1
Vibrio_1	Vibrio_1_4	CGCACCCGAAGGATTGTTAGTGTCG	Proteobacteria;Gammaproteobacteria;Vibrionales_Vibrionaceae;Vibrio_1
Vibrio_1	Vibrio_1_5	AGTGTCGTTTCCGCTCGACTTGCAT	Proteobacteria;Gammaproteobacteria;Vibrionales_Vibrionaceae;Vibrio_1
Vibrio_1	Vibrio_1_6	GCTCGACGCCCATTAACGCACCCGA	Proteobacteria;Gammaproteobacteria;Vibrionales_Vibrionaceae;Vibrio_1
Vibrio_1	Vibrio_1_7	CCCATTAACGCACCCGAAGGATTGT	Proteobacteria;Gammaproteobacteria;Vibrionales_Vibrionaceae;Vibrio_1
Vibrio_1	Vibrio_1_8	CGAAGATCCCCCTCTTTGGCCCGTA	Proteobacteria;Gammaproteobacteria;Vibrionales_Vibrionaceae;Vibrio_1
Vibrio_1	Vibrio_1_9	TAGTGTCGTTTCCGCTCGACTTGCA	Proteobacteria;Gammaproteobacteria;Vibrionales_Vibrionaceae;Vibrio_1
Vibrio_1	Vibrio_1_10	CGCTCGACGCCCATTAACGCACCCG	Proteobacteria;Gammaproteobacteria;Vibrionales_Vibrionaceae;Vibrio_1
Vibrio_1	Vibrio_1_11	GTTAGTGTCGTTTCCGCTCGACTTG	Proteobacteria;Gammaproteobacteria;Vibrionales_Vibrionaceae;Vibrio_1
Vibrio_1	Vibrio_1_12	ACGCACCCGAAGGATTGTTAGTGTC	Proteobacteria;Gammaproteobacteria;Vibrionales_Vibrionaceae;Vibrio_1
Vibrio_1	Vibrio_1_13	GCCCATTAACGCACCCGAAGGATTG	Proteobacteria;Gammaproteobacteria;Vibrionales_Vibrionaceae;Vibrio_1
Vibrio_1	Vibrio_1_14	GAAGATCCCCCTCTTTGGCCCGTAG	Proteobacteria;Gammaproteobacteria;Vibrionales_Vibrionaceae;Vibrio_1
Vibrio_1	Vibrio_1_15	AGATCCCCCTCTTTGGCCCGTAGGC	Proteobacteria;Gammaproteobacteria;Vibrionales_Vibrionaceae;Vibrio_1
Vibrio_1	Vibrio_1_16	ATCCCCCTCTTTGGCCCGTAGGCAT	Proteobacteria;Gammaproteobacteria;Vibrionales_Vibrionaceae;Vibrio_1
Vibrio_1	Vibrio_1_17	CCGCTCGACGCCCATTAACGCACCC	Proteobacteria;Gammaproteobacteria;Vibrionales_Vibrionaceae;Vibrio_1
Vibrio_1	Vibrio_1_18	CCGAAGATCCCCCTCTTTGGCCCGT	Proteobacteria;Gammaproteobacteria;Vibrionales_Vibrionaceae;Vibrio_1
Vibrio_1	Vibrio_1_19	GATCCCCCTCTTTGGCCCGTAGGCA	Proteobacteria;Gammaproteobacteria;Vibrionales_Vibrionaceae;Vibrio_1
Vibrio_1	Vibrio_1_20	CGCCCATTAACGCACCCGAAGGATT	Proteobacteria;Gammaproteobacteria;Vibrionales_Vibrionaceae;Vibrio_1
Vibrio_1	Vibrio_1_21	AAGATCCCCCTCTTTGGCCCGTAGG	Proteobacteria;Gammaproteobacteria;Vibrionales_Vibrionaceae;Vibrio_1
Vibrio_1	Vibrio_1_22	ACGCCCATTAACGCACCCGAAGGAT	Proteobacteria;Gammaproteobacteria;Vibrionales_Vibrionaceae;Vibrio_1
Vibrio_1	Vibrio_1_23	CGTCCGCCGCTCGACGCCCATTAAC	Proteobacteria;Gammaproteobacteria;Vibrionales_Vibrionaceae;Vibrio_1
Vibrio_1	Vibrio_1_24	GTCCGCCGCTCGACGCCCATTAACG	Proteobacteria;Gammaproteobacteria;Vibrionales_Vibrionaceae;Vibrio_1
Vibrio_1	Vibrio_1_25	TCCGCCGCTCGACGCCCATTAACGC	Proteobacteria;Gammaproteobacteria;Vibrionales_Vibrionaceae;Vibrio_1
Vibrio_31	Vibrio_31_1	ACGTTACCCCCTTCCTCACAACTGA	Proteobacteria;Gammaproteobacteria;Vibrionales_Vibrionaceae;Vibrio_1
Vibrio_31	Vibrio_31_2	CGTTACCCCCTTCCTCACAACTGAA	Proteobacteria;Gammaproteobacteria;Vibrionales_Vibrionaceae;Vibrio_1
Vibrio_31	Vibrio_31_3	ATGTTGTCGTTTCCGCTCGACTTGC	Proteobacteria;Gammaproteobacteria;Vibrionales_Vibrionaceae;Vibrio_1
Vibrio_31	Vibrio_31_4	ATATCTTGACGCGAGAGGTCCGAAG	Proteobacteria;Gammaproteobacteria;Vibrionales_Vibrionaceae;Vibrio_1
Vibrio_31	Vibrio_31_5	AACGTTACCCCCTTCCTCACAACTG	Proteobacteria;Gammaproteobacteria;Vibrionales_Vibrionaceae;Vibrio_1
Vibrio_31	Vibrio_31_6	TTGTCGTTTCCGCTCGACTTGCATG	Proteobacteria;Gammaproteobacteria;Vibrionales_Vibrionaceae;Vibrio_1
Vibrio_31	Vibrio_31_7	TATCTTGACGCGAGAGGTCCGAAGA	Proteobacteria;Gammaproteobacteria;Vibrionales_Vibrionaceae;Vibrio_1
Vibrio_31	Vibrio_31_8	GTTGTCGTTTCCGCTCGACTTGCAT	Proteobacteria;Gammaproteobacteria;Vibrionales_Vibrionaceae;Vibrio_1
Vibrio_31	Vibrio_31_9	CATATCTTGACGCGAGAGGTCCGAA	Proteobacteria;Gammaproteobacteria;Vibrionales_Vibrionaceae;Vibrio_1
Vibrio_31	Vibrio_31_10	TGTTGTCGTTTCCGCTCGACTTGCA	Proteobacteria;Gammaproteobacteria;Vibrionales_Vibrionaceae;Vibrio_1
Vibrio_31	Vibrio_31_11	GCATATCTTGACGCGAGAGGTCCGA	Proteobacteria;Gammaproteobacteria;Vibrionales_Vibrionaceae;Vibrio_1
Vibrio_31	Vibrio_31_12	GGCATATCTTGACGCGAGAGGTCCG	Proteobacteria;Gammaproteobacteria;Vibrionales_Vibrionaceae;Vibrio_1
Vibrio_31	Vibrio_31_13	CACCCGTCCGCCGCTCGACGCCCAA	Proteobacteria;Gammaproteobacteria;Vibrionales_Vibrionaceae;Vibrio_1
Vibrio_31	Vibrio_31_14	CGCTATTAACGTTACCCCCTTCCTC	Proteobacteria;Gammaproteobacteria;Vibrionales_Vibrionaceae;Vibrio_1
Vibrio_31	Vibrio_31_15	TCCGAAGATCCCCCTCTTTGGCCCG	Proteobacteria;Gammaproteobacteria;Vibrionales_Vibrionaceae;Vibrio_1
Vibrio_31	Vibrio_31_16	AGGCATATCTTGACGCGAGAGGTCC	Proteobacteria;Gammaproteobacteria;Vibrionales_Vibrionaceae;Vibrio_1
Vibrio_31	Vibrio_31_17	TAGGCATATCTTGACGCGAGAGGTC	Proteobacteria;Gammaproteobacteria;Vibrionales_Vibrionaceae;Vibrio_1
Vibrio_31	Vibrio_31_18	CTAGGCATATCTTGACGCGAGAGGT	Proteobacteria;Gammaproteobacteria;Vibrionales_Vibrionaceae;Vibrio_1
Glaciecola_1	Glaciecola_1_1	TCCACTCCCCTCTCCAAAACTCTAG	Proteobacteria;Gammaproteobacteria;Alteromonadales_1;Alteromonadaceae_1;Glaciecola
Glaciecola_1	Glaciecola_1_2	TGAGCGTCAGTTACTGACCAGGGAG	Proteobacteria;Gammaproteobacteria;Alteromonadales_1;Alteromonadaceae_1;Glaciecola
Glaciecola_1	Glaciecola_1_3	GTTGCTAACGTCACAGCTAACGGGT	Proteobacteria;Gammaproteobacteria;Alteromonadales_1;Alteromonadaceae_1;Glaciecola
Glaciecola_1	Glaciecola_1_4	TGTTGCTAACGTCACAGCTAACGGG	Proteobacteria;Gammaproteobacteria;Alteromonadales_1;Alteromonadaceae_1;Glaciecola
Glaciecola_1	Glaciecola_1_5	CTCCAAAACTCTAGCCTGCCAGTTC	Proteobacteria;Gammaproteobacteria;Alteromonadales_1;Alteromonadaceae_1;Glaciecola
Glaciecola_1	Glaciecola_1_6	CTGACCAGGGAGTCGCCTTCGCCAC	Proteobacteria;Gammaproteobacteria;Alteromonadales_1;Alteromonadaceae_1;Glaciecola
Glaciecola_1	Glaciecola_1_7	CCCCTCTCCAAAACTCTAGCCTGCC	Proteobacteria;Gammaproteobacteria;Alteromonadales_1;Alteromonadaceae_1;Glaciecola
Glaciecola_1	Glaciecola_1_8	ACTCCCCTCTCCAAAACTCTAGCCT	Proteobacteria;Gammaproteobacteria;Alteromonadales_1;Alteromonadaceae_1;Glaciecola
Glaciecola_1	Glaciecola_1_9	CTGTTGCTAACGTCACAGCTAACGG	Proteobacteria;Gammaproteobacteria;Alteromonadales_1;Alteromonadaceae_1;Glaciecola
Glaciecola_1	Glaciecola_1_10	ACTGACCAGGGAGTCGCCTTCGCCA	Proteobacteria;Gammaproteobacteria;Alteromonadales_1;Alteromonadaceae_1;Glaciecola
Glaciecola_1	Glaciecola_1_11	ATGAGCGTCAGTTACTGACCAGGGA	Proteobacteria;Gammaproteobacteria;Alteromonadales_1;Alteromonadaceae_1;Glaciecola
Glaciecola_1	Glaciecola_1_12	ACATGAGCGTCAGTTACTGACCAGG	Proteobacteria;Gammaproteobacteria;Alteromonadales_1;Alteromonadaceae_1;Glaciecola
Glaciecola_1	Glaciecola_1_13	CACTCCCCTCTCCAAAACTCTAGCC	Proteobacteria;Gammaproteobacteria;Alteromonadales_1;Alteromonadaceae_1;Glaciecola
Glaciecola_1	Glaciecola_1_14	TACTGACCAGGGAGTCGCCTTCGCC	Proteobacteria;Gammaproteobacteria;Alteromonadales_1;Alteromonadaceae_1;Glaciecola
Glaciecola_1	Glaciecola_1_15	TGACCAGGGAGTCGCCTTCGCCACT	Proteobacteria;Gammaproteobacteria;Alteromonadales_1;Alteromonadaceae_1;Glaciecola
Glaciecola_1	Glaciecola_1_16	CATGAGCGTCAGTTACTGACCAGGG	Proteobacteria;Gammaproteobacteria;Alteromonadales_1;Alteromonadaceae_1;Glaciecola
Glaciecola_1	Glaciecola_1_17	TCCCCTCTCCAAAACTCTAGCCTGC	Proteobacteria;Gammaproteobacteria;Alteromonadales_1;Alteromonadaceae_1;Glaciecola
Glaciecola_1	Glaciecola_1_18	GTTACTGACCAGGGAGTCGCCTTCG	Proteobacteria;Gammaproteobacteria;Alteromonadales_1;Alteromonadaceae_1;Glaciecola
Glaciecola_1	Glaciecola_1_19	GGAATTCCACTCCCCTCTCCAAAAC	Proteobacteria;Gammaproteobacteria;Alteromonadales_1;Alteromonadaceae_1;Glaciecola
Glaciecola_1	Glaciecola_1_20	CTCTCCAAAACTCTAGCCTGCCAGT	Proteobacteria;Gammaproteobacteria;Alteromonadales_1;Alteromonadaceae_1;Glaciecola
Glaciecola_1	Glaciecola_1_21	ACCAGGGAGTCGCCTTCGCCACTGA	Proteobacteria;Gammaproteobacteria;Alteromonadales_1;Alteromonadaceae_1;Glaciecola
Glaciecola_1	Glaciecola_1_22	CCACTCCCCTCTCCAAAACTCTAGC	Proteobacteria;Gammaproteobacteria;Alteromonadales_1;Alteromonadaceae_1;Glaciecola
Glaciecola_1	Glaciecola_1_23	TTACTGACCAGGGAGTCGCCTTCGC	Proteobacteria;Gammaproteobacteria;Alteromonadales_1;Alteromonadaceae_1;Glaciecola
Glaciecola_1	Glaciecola_1_24	GTCAGTTACTGACCAGGGAGTCGCC	Proteobacteria;Gammaproteobacteria;Alteromonadales_1;Alteromonadaceae_1;Glaciecola
Glaciecola_1	Glaciecola_1_25	TTTTGTGCGGGTCCCCGTCAATTCA	Proteobacteria;Gammaproteobacteria;Alteromonadales_1;Alteromonadaceae_1;Glaciecola
Glaciecola_2	Glaciecola_2_1	CTCTTTGCGCGAGAGCCCGAAAGCC	Proteobacteria;Gammaproteobacteria;Alteromonadales_1;Alteromonadaceae_1;Glaciecola
Glaciecola_2	Glaciecola_2_2	GCCACTCTTTGCGCGAGAGCCCGAA	Proteobacteria;Gammaproteobacteria;Alteromonadales_1;Alteromonadaceae_1;Glaciecola
Glaciecola_2	Glaciecola_2_3	TCTTTGCGCGAGAGCCCGAAAGCCC	Proteobacteria;Gammaproteobacteria;Alteromonadales_1;Alteromonadaceae_1;Glaciecola
Glaciecola_2	Glaciecola_2_4	ATCTCACTTAGGCCACTCTTTGCGC	Proteobacteria;Gammaproteobacteria;Alteromonadales_1;Alteromonadaceae_1;Glaciecola
Glaciecola_2	Glaciecola_2_5	AGGCCACTCTTTGCGCGAGAGCCCG	Proteobacteria;Gammaproteobacteria;Alteromonadales_1;Alteromonadaceae_1;Glaciecola
Glaciecola_2	Glaciecola_2_6	GGCCACTCTTTGCGCGAGAGCCCGA	Proteobacteria;Gammaproteobacteria;Alteromonadales_1;Alteromonadaceae_1;Glaciecola
Glaciecola_2	Glaciecola_2_7	TCTCACTTAGGCCACTCTTTGCGCG	Proteobacteria;Gammaproteobacteria;Alteromonadales_1;Alteromonadaceae_1;Glaciecola
Glaciecola_2	Glaciecola_2_8	TCCAAGACTCTAGCCTGCCAGTTCT	Proteobacteria;Gammaproteobacteria;Alteromonadales_1;Alteromonadaceae_1;Glaciecola
Glaciecola_2	Glaciecola_2_9	CTCACTTAGGCCACTCTTTGCGCGA	Proteobacteria;Gammaproteobacteria;Alteromonadales_1;Alteromonadaceae_1;Glaciecola
Glaciecola_2	Glaciecola_2_10	CCACTCTTTGCGCGAGAGCCCGAAA	Proteobacteria;Gammaproteobacteria;Alteromonadales_1;Alteromonadaceae_1;Glaciecola
Glaciecola_2	Glaciecola_2_11	CTCCAAGACTCTAGCCTGCCAGTTC	Proteobacteria;Gammaproteobacteria;Alteromonadales_1;Alteromonadaceae_1;Glaciecola
Glaciecola_2	Glaciecola_2_12	AGAATTCCCGAAGGCACTGAGGCAT	Proteobacteria;Gammaproteobacteria;Alteromonadales_1;Alteromonadaceae_1;Glaciecola
Glaciecola_2	Glaciecola_2_13	GAATTCCCGAAGGCACTGAGGCATC	Proteobacteria;Gammaproteobacteria;Alteromonadales_1;Alteromonadaceae_1;Glaciecola
Glaciecola_2	Glaciecola_2_14	CAGAATTCCCGAAGGCACTGAGGCA	Proteobacteria;Gammaproteobacteria;Alteromonadales_1;Alteromonadaceae_1;Glaciecola
Glaciecola_2	Glaciecola_2_15	GACGAGCTTTAAGGGATCCGCTTAC	Proteobacteria;Gammaproteobacteria;Alteromonadales_1;Alteromonadaceae_1;Glaciecola
Glaciecola_2	Glaciecola_2_16	TCACTTAGGCCACTCTTTGCGCGAG	Proteobacteria;Gammaproteobacteria;Alteromonadales_1;Alteromonadaceae_1;Glaciecola
Glaciecola_2	Glaciecola_2_17	TCTCAGAATTCCCGAAGGCACTGAG	Proteobacteria;Gammaproteobacteria;Alteromonadales_1;Alteromonadaceae_1;Glaciecola
Glaciecola_2	Glaciecola_2_18	TCAGAATTCCCGAAGGCACTGAGGC	Proteobacteria;Gammaproteobacteria;Alteromonadales_1;Alteromonadaceae_1;Glaciecola
Glaciecola_2	Glaciecola_2_19	CTCAGAATTCCCGAAGGCACTGAGG	Proteobacteria;Gammaproteobacteria;Alteromonadales_1;Alteromonadaceae_1;Glaciecola
Glaciecola_2	Glaciecola_2_20	CACTCTTTGCGCGAGAGCCCGAAAG	Proteobacteria;Gammaproteobacteria;Alteromonadales_1;Alteromonadaceae_1;Glaciecola
Glaciecola_2	Glaciecola_2_21	TAGGCCACTCTTTGCGCGAGAGCCC	Proteobacteria;Gammaproteobacteria;Alteromonadales_1;Alteromonadaceae_1;Glaciecola
Glaciecola_2	Glaciecola_2_22	TCTCCAAGACTCTAGCCTGCCAGTT	Proteobacteria;Gammaproteobacteria;Alteromonadales_1;Alteromonadaceae_1;Glaciecola
Glaciecola_2	Glaciecola_2_23	AATTCCCGAAGGCACTGAGGCATCT	Proteobacteria;Gammaproteobacteria;Alteromonadales_1;Alteromonadaceae_1;Glaciecola
Glaciecola_2	Glaciecola_2_24	GTCTCAGAATTCCCGAAGGCACTGA	Proteobacteria;Gammaproteobacteria;Alteromonadales_1;Alteromonadaceae_1;Glaciecola
Glaciecola_2	Glaciecola_2_25	CCCCTCTCCAAGACTCTAGCCTGCC	Proteobacteria;Gammaproteobacteria;Alteromonadales_1;Alteromonadaceae_1;Glaciecola
Colwellia_1A	Colwellia_1A_1	CGGTTCAAGACCACAGACAGCTAGT	Proteobacteria;Gammaproteobacteria;Alteromonadales_1;Colwelliaceae;Colwellia_1
Colwellia_1A	Colwellia_1A_2	AATCCGCCTACGCACGCTTTACGCC	Proteobacteria;Gammaproteobacteria;Alteromonadales_1;Colwelliaceae;Colwellia_1
Colwellia_1A	Colwellia_1A_3	ACGGTTCAAGACCACAGACAGCTAG	Proteobacteria;Gammaproteobacteria;Alteromonadales_1;Colwelliaceae;Colwellia_1
Colwellia_1A	Colwellia_1A_4	CAATCCGCCTACGCACGCTTTACGC	Proteobacteria;Gammaproteobacteria;Alteromonadales_1;Colwelliaceae;Colwellia_1
Colwellia_1A	Colwellia_1A_5	CCCCTTTCCTCACAACTGAAAGTGC	Proteobacteria;Gammaproteobacteria;Alteromonadales_1;Colwelliaceae;Colwellia_1
Colwellia_1A	Colwellia_1A_6	ACAATCCGCCTACGCACGCTTTACG	Proteobacteria;Gammaproteobacteria;Alteromonadales_1;Colwelliaceae;Colwellia_1
Colwellia_1A	Colwellia_1A_7	CCACGGTTCAAGACCACAGACAGCT	Proteobacteria;Gammaproteobacteria;Alteromonadales_1;Colwelliaceae;Colwellia_1
Colwellia_1A	Colwellia_1A_8	CACGGTTCAAGACCACAGACAGCTA	Proteobacteria;Gammaproteobacteria;Alteromonadales_1;Colwelliaceae;Colwellia_1
Colwellia_1A	Colwellia_1A_9	ACTTAACAATCCGCCTACGCACGCT	Proteobacteria;Gammaproteobacteria;Alteromonadales_1;Colwelliaceae;Colwellia_1
Colwellia_1A	Colwellia_1A_10	CCCACGGTTCAAGACCACAGACAGC	Proteobacteria;Gammaproteobacteria;Alteromonadales_1;Colwelliaceae;Colwellia_1
Colwellia_1A	Colwellia_1A_11	AACAATCCGCCTACGCACGCTTTAC	Proteobacteria;Gammaproteobacteria;Alteromonadales_1;Colwelliaceae;Colwellia_1
Colwellia_1A	Colwellia_1A_12	GACTTAACAATCCGCCTACGCACGC	Proteobacteria;Gammaproteobacteria;Alteromonadales_1;Colwelliaceae;Colwellia_1
Colwellia_1A	Colwellia_1A_13	CTTAACAATCCGCCTACGCACGCTT	Proteobacteria;Gammaproteobacteria;Alteromonadales_1;Colwelliaceae;Colwellia_1
Colwellia_1A	Colwellia_1A_14	ACCCACGGTTCAAGACCACAGACAG	Proteobacteria;Gammaproteobacteria;Alteromonadales_1;Colwelliaceae;Colwellia_1
Colwellia_1A	Colwellia_1A_15	TGACCGCCTTCGCCACTGATGTTCC	Proteobacteria;Gammaproteobacteria;Alteromonadales_1;Colwelliaceae;Colwellia_1
Colwellia_1A	Colwellia_1A_16	CAGGATGCCGATATTAACGACACCC	Proteobacteria;Gammaproteobacteria;Alteromonadales_1;Colwelliaceae;Colwellia_1
Colwellia_1A	Colwellia_1A_17	TGACTTAACAATCCGCCTACGCACG	Proteobacteria;Gammaproteobacteria;Alteromonadales_1;Colwelliaceae;Colwellia_1
Colwellia_1A	Colwellia_1A_18	GTGACCGCCTTCGCCACTGATGTTC	Proteobacteria;Gammaproteobacteria;Alteromonadales_1;Colwelliaceae;Colwellia_1
Colwellia_1A	Colwellia_1A_19	GACCGCCTTCGCCACTGATGTTCCT	Proteobacteria;Gammaproteobacteria;Alteromonadales_1;Colwelliaceae;Colwellia_1
Colwellia_1A	Colwellia_1A_20	TGCAATATTCCCCACTGCTGCCTTC	Proteobacteria;Gammaproteobacteria;Alteromonadales_1;Colwelliaceae;Colwellia_1
Colwellia_1A	Colwellia_1A_21	GGTGACCGCCTTCGCCACTGATGTT	Proteobacteria;Gammaproteobacteria;Alteromonadales_1;Colwelliaceae;Colwellia_1
Colwellia_1A	Colwellia_1A_22	GACCACAGACAGCTAGTTGACATCG	Proteobacteria;Gammaproteobacteria;Alteromonadales_1;Colwelliaceae;Colwellia_1
Colwellia_1A	Colwellia_1A_23	TTATCGCGTTAGCTGCGCTACCCAC	Proteobacteria;Gammaproteobacteria;Alteromonadales_1;Colwelliaceae;Colwellia_1
Colwellia_1A	Colwellia_1A_24	ATCGCGTTAGCTGCGCTACCCACGG	Proteobacteria;Gammaproteobacteria;Alteromonadales_1;Colwelliaceae;Colwellia_1
Colwellia_1A	Colwellia_1A_25	CTTATCGCGTTAGCTGCGCTACCCA	Proteobacteria;Gammaproteobacteria;Alteromonadales_1;Colwelliaceae;Colwellia_1
Colwellia_1B	Colwellia_1B_1	CCCACGCATCAAGTGCACAGACAGC	Proteobacteria;Gammaproteobacteria;Alteromonadales_1;Colwelliaceae;Colwellia_1
Colwellia_1B	Colwellia_1B_2	TTAGCTACGCTACCCACGCATCAAG	Proteobacteria;Gammaproteobacteria;Alteromonadales_1;Colwelliaceae;Colwellia_1
Colwellia_1B	Colwellia_1B_3	ACCCACGCATCAAGTGCACAGACAG	Proteobacteria;Gammaproteobacteria;Alteromonadales_1;Colwelliaceae;Colwellia_1
Colwellia_1B	Colwellia_1B_4	TAGCTACGCTACCCACGCATCAAGT	Proteobacteria;Gammaproteobacteria;Alteromonadales_1;Colwelliaceae;Colwellia_1
Colwellia_1B	Colwellia_1B_5	AGCTACGCTACCCACGCATCAAGTG	Proteobacteria;Gammaproteobacteria;Alteromonadales_1;Colwelliaceae;Colwellia_1
Colwellia_1B	Colwellia_1B_6	GTTAGCTACGCTACCCACGCATCAA	Proteobacteria;Gammaproteobacteria;Alteromonadales_1;Colwelliaceae;Colwellia_1
Colwellia_1B	Colwellia_1B_7	TACGCTACCCACGCATCAAGTGCAC	Proteobacteria;Gammaproteobacteria;Alteromonadales_1;Colwelliaceae;Colwellia_1
Colwellia_1B	Colwellia_1B_8	CGCTACCCACGCATCAAGTGCACAG	Proteobacteria;Gammaproteobacteria;Alteromonadales_1;Colwelliaceae;Colwellia_1
Colwellia_1B	Colwellia_1B_9	GCTACGCTACCCACGCATCAAGTGC	Proteobacteria;Gammaproteobacteria;Alteromonadales_1;Colwelliaceae;Colwellia_1
Colwellia_1B	Colwellia_1B_10	CTACCCACGCATCAAGTGCACAGAC	Proteobacteria;Gammaproteobacteria;Alteromonadales_1;Colwelliaceae;Colwellia_1
Colwellia_1B	Colwellia_1B_11	CGTTAGCTACGCTACCCACGCATCA	Proteobacteria;Gammaproteobacteria;Alteromonadales_1;Colwelliaceae;Colwellia_1
Colwellia_1B	Colwellia_1B_12	ACGCTACCCACGCATCAAGTGCACA	Proteobacteria;Gammaproteobacteria;Alteromonadales_1;Colwelliaceae;Colwellia_1
Colwellia_1B	Colwellia_1B_13	GTCACCCAGTTCGAAATGCAGTTCC	Proteobacteria;Gammaproteobacteria;Alteromonadales_1;Colwelliaceae;Colwellia_1
Colwellia_1B	Colwellia_1B_14	GCGTTAGCTACGCTACCCACGCATC	Proteobacteria;Gammaproteobacteria;Alteromonadales_1;Colwelliaceae;Colwellia_1
Colwellia_1B	Colwellia_1B_15	CCCCTTTCCTCACAACTGAAAGTGC	Proteobacteria;Gammaproteobacteria;Alteromonadales_1;Colwelliaceae;Colwellia_1
Colwellia_1B	Colwellia_1B_16	CGCGTTAGCTACGCTACCCACGCAT	Proteobacteria;Gammaproteobacteria;Alteromonadales_1;Colwelliaceae;Colwellia_1
Colwellia_1B	Colwellia_1B_17	TCACCCAGTTCGAAATGCAGTTCCG	Proteobacteria;Gammaproteobacteria;Alteromonadales_1;Colwelliaceae;Colwellia_1
Colwellia_1B	Colwellia_1B_18	CACCCAGTTCGAAATGCAGTTCCGA	Proteobacteria;Gammaproteobacteria;Alteromonadales_1;Colwelliaceae;Colwellia_1
Colwellia_1B	Colwellia_1B_19	GTTGCTAACGTCACAGGATGCACGT	Proteobacteria;Gammaproteobacteria;Alteromonadales_1;Colwelliaceae;Colwellia_1
Colwellia_1B	Colwellia_1B_20	ACCCAGTTCGAAATGCAGTTCCGAG	Proteobacteria;Gammaproteobacteria;Alteromonadales_1;Colwelliaceae;Colwellia_1
Colwellia_1B	Colwellia_1B_21	GCCCTTTGTGCGGGTCCCCGTCAAT	Proteobacteria;Gammaproteobacteria;Alteromonadales_1;Colwelliaceae;Colwellia_1
Colwellia_1B	Colwellia_1B_22	CCCTTTGTGCGGGTCCCCGTCAATT	Proteobacteria;Gammaproteobacteria;Alteromonadales_1;Colwelliaceae;Colwellia_1
Colwellia_1B	Colwellia_1B_23	CTACGCTACCCACGCATCAAGTGCA	Proteobacteria;Gammaproteobacteria;Alteromonadales_1;Colwelliaceae;Colwellia_1
Colwellia_1B	Colwellia_1B_24	GTGCACAGACAGCTAGTTGACATCG	Proteobacteria;Gammaproteobacteria;Alteromonadales_1;Colwelliaceae;Colwellia_1
Colwellia_1B	Colwellia_1B_25	CCTTTGTGCGGGTCCCCGTCAATTC	Proteobacteria;Gammaproteobacteria;Alteromonadales_1;Colwelliaceae;Colwellia_1
Colwellia_2	Colwellia_2_1	GGTGCCGAAGCATCCCCCCCTTTGG	Proteobacteria;Gammaproteobacteria;Alteromonadales_1;Colwelliaceae;Colwellia_2
Colwellia_2	Colwellia_2_2	AGGTGCCGAAGCATCCCCCCCTTTG	Proteobacteria;Gammaproteobacteria;Alteromonadales_1;Colwelliaceae;Colwellia_2
Colwellia_2	Colwellia_2_3	GTGCCGAAGCATCCCCCCCTTTGGT	Proteobacteria;Gammaproteobacteria;Alteromonadales_1;Colwelliaceae;Colwellia_2
Colwellia_2	Colwellia_2_4	GCCGAAGCATCCCCCCCTTTGGTCC	Proteobacteria;Gammaproteobacteria;Alteromonadales_1;Colwelliaceae;Colwellia_2
Colwellia_2	Colwellia_2_5	GAGGTGCCGAAGCATCCCCCCCTTT	Proteobacteria;Gammaproteobacteria;Alteromonadales_1;Colwelliaceae;Colwellia_2
Colwellia_2	Colwellia_2_6	TTAGCTACGCCACCCACAGCTCAAG	Proteobacteria;Gammaproteobacteria;Alteromonadales_1;Colwelliaceae;Colwellia_2
Colwellia_2	Colwellia_2_7	GAGAGGTGCCGAAGCATCCCCCCCT	Proteobacteria;Gammaproteobacteria;Alteromonadales_1;Colwelliaceae;Colwellia_2
Colwellia_2	Colwellia_2_8	CGAAGCATCCCCCCCTTTGGTCCGT	Proteobacteria;Gammaproteobacteria;Alteromonadales_1;Colwelliaceae;Colwellia_2
Colwellia_2	Colwellia_2_9	GTTAGCTACGCCACCCACAGCTCAA	Proteobacteria;Gammaproteobacteria;Alteromonadales_1;Colwelliaceae;Colwellia_2
Colwellia_2	Colwellia_2_10	CATCCCCCCCTTTGGTCCGTAGACG	Proteobacteria;Gammaproteobacteria;Alteromonadales_1;Colwelliaceae;Colwellia_2
Colwellia_2	Colwellia_2_11	CGAGAGGTGCCGAAGCATCCCCCCC	Proteobacteria;Gammaproteobacteria;Alteromonadales_1;Colwelliaceae;Colwellia_2
Colwellia_2	Colwellia_2_12	AGAGGTGCCGAAGCATCCCCCCCTT	Proteobacteria;Gammaproteobacteria;Alteromonadales_1;Colwelliaceae;Colwellia_2
Colwellia_2	Colwellia_2_13	CTAATCAATGAGCGAGAGGTGCCGA	Proteobacteria;Gammaproteobacteria;Alteromonadales_1;Colwelliaceae;Colwellia_2
Colwellia_2	Colwellia_2_14	TGCCGAAGCATCCCCCCCTTTGGTC	Proteobacteria;Gammaproteobacteria;Alteromonadales_1;Colwelliaceae;Colwellia_2
Colwellia_2	Colwellia_2_15	AAGCATCCCCCCCTTTGGTCCGTAG	Proteobacteria;Gammaproteobacteria;Alteromonadales_1;Colwelliaceae;Colwellia_2
Colwellia_2	Colwellia_2_16	CGTTAGCTACGCCACCCACAGCTCA	Proteobacteria;Gammaproteobacteria;Alteromonadales_1;Colwelliaceae;Colwellia_2
Colwellia_2	Colwellia_2_17	TAGCTACGCCACCCACAGCTCAAGG	Proteobacteria;Gammaproteobacteria;Alteromonadales_1;Colwelliaceae;Colwellia_2
Colwellia_2	Colwellia_2_18	AATGAGCGAGAGGTGCCGAAGCATC	Proteobacteria;Gammaproteobacteria;Alteromonadales_1;Colwelliaceae;Colwellia_2
Colwellia_2	Colwellia_2_19	ATGAGCGAGAGGTGCCGAAGCATCC	Proteobacteria;Gammaproteobacteria;Alteromonadales_1;Colwelliaceae;Colwellia_2
Colwellia_2	Colwellia_2_20	GCTAATCAATGAGCGAGAGGTGCCG	Proteobacteria;Gammaproteobacteria;Alteromonadales_1;Colwelliaceae;Colwellia_2
Colwellia_2	Colwellia_2_21	TGAGCGAGAGGTGCCGAAGCATCCC	Proteobacteria;Gammaproteobacteria;Alteromonadales_1;Colwelliaceae;Colwellia_2
Colwellia_2	Colwellia_2_22	GCGAGAGGTGCCGAAGCATCCCCCC	Proteobacteria;Gammaproteobacteria;Alteromonadales_1;Colwelliaceae;Colwellia_2
Colwellia_2	Colwellia_2_23	CCGAAGCATCCCCCCCTTTGGTCCG	Proteobacteria;Gammaproteobacteria;Alteromonadales_1;Colwelliaceae;Colwellia_2
Colwellia_2	Colwellia_2_24	GCGTTAGCTACGCCACCCACAGCTC	Proteobacteria;Gammaproteobacteria;Alteromonadales_1;Colwelliaceae;Colwellia_2
Colwellia_2	Colwellia_2_25	CAATGAGCGAGAGGTGCCGAAGCAT	Proteobacteria;Gammaproteobacteria;Alteromonadales_1;Colwelliaceae;Colwellia_2
Thalassomonas	Thalassomonas_1	GCTACGCTACCCACGTTTCAAGAAC	Proteobacteria;Gammaproteobacteria;Alteromonadales_1;Colwelliaceae;Thalassomonas
Thalassomonas	Thalassomonas_2	GTTGCTAACGTCACAGCGCAAGGTT	Proteobacteria;Gammaproteobacteria;Alteromonadales_1;Colwelliaceae;Thalassomonas
Thalassomonas	Thalassomonas_3	CGCTACCCACGTTTCAAGAACACAG	Proteobacteria;Gammaproteobacteria;Alteromonadales_1;Colwelliaceae;Thalassomonas
Thalassomonas	Thalassomonas_4	TGTTGCTAACGTCACAGCGCAAGGT	Proteobacteria;Gammaproteobacteria;Alteromonadales_1;Colwelliaceae;Thalassomonas
Thalassomonas	Thalassomonas_5	CTGTTGCTAACGTCACAGCGCAAGG	Proteobacteria;Gammaproteobacteria;Alteromonadales_1;Colwelliaceae;Thalassomonas
Thalassomonas	Thalassomonas_6	CCCACGTTTCAAGAACACAGACAGC	Proteobacteria;Gammaproteobacteria;Alteromonadales_1;Colwelliaceae;Thalassomonas
Thalassomonas	Thalassomonas_7	TCTGTTGCTAACGTCACAGCGCAAG	Proteobacteria;Gammaproteobacteria;Alteromonadales_1;Colwelliaceae;Thalassomonas
Thalassomonas	Thalassomonas_8	CGTTAGCTACGCTACCCACGTTTCA	Proteobacteria;Gammaproteobacteria;Alteromonadales_1;Colwelliaceae;Thalassomonas
Thalassomonas	Thalassomonas_9	CTTCTGTTGCTAACGTCACAGCGCA	Proteobacteria;Gammaproteobacteria;Alteromonadales_1;Colwelliaceae;Thalassomonas
Thalassomonas	Thalassomonas_10	GCGTTAGCTACGCTACCCACGTTTC	Proteobacteria;Gammaproteobacteria;Alteromonadales_1;Colwelliaceae;Thalassomonas
Thalassomonas	Thalassomonas_11	CGCGTTAGCTACGCTACCCACGTTT	Proteobacteria;Gammaproteobacteria;Alteromonadales_1;Colwelliaceae;Thalassomonas
Thalassomonas	Thalassomonas_12	GCGCGTTAGCTACGCTACCCACGTT	Proteobacteria;Gammaproteobacteria;Alteromonadales_1;Colwelliaceae;Thalassomonas
Thalassomonas	Thalassomonas_13	ATGAACCGCCTACGCACGCTTTACG	Proteobacteria;Gammaproteobacteria;Alteromonadales_1;Colwelliaceae;Thalassomonas
Thalassomonas	Thalassomonas_14	TCTTCTGTTGCTAACGTCACAGCGC	Proteobacteria;Gammaproteobacteria;Alteromonadales_1;Colwelliaceae;Thalassomonas
Thalassomonas	Thalassomonas_15	TGAACCGCCTACGCACGCTTTACGC	Proteobacteria;Gammaproteobacteria;Alteromonadales_1;Colwelliaceae;Thalassomonas
Thalassomonas	Thalassomonas_16	AATGAACCGCCTACGCACGCTTTAC	Proteobacteria;Gammaproteobacteria;Alteromonadales_1;Colwelliaceae;Thalassomonas
Thalassomonas	Thalassomonas_17	CTGACTTAATGAACCGCCTACGCAC	Proteobacteria;Gammaproteobacteria;Alteromonadales_1;Colwelliaceae;Thalassomonas
Thalassomonas	Thalassomonas_18	CTTAATGAACCGCCTACGCACGCTT	Proteobacteria;Gammaproteobacteria;Alteromonadales_1;Colwelliaceae;Thalassomonas
Thalassomonas	Thalassomonas_19	AGCGCGTTAGCTACGCTACCCACGT	Proteobacteria;Gammaproteobacteria;Alteromonadales_1;Colwelliaceae;Thalassomonas
Thalassomonas	Thalassomonas_20	TGACTTAATGAACCGCCTACGCACG	Proteobacteria;Gammaproteobacteria;Alteromonadales_1;Colwelliaceae;Thalassomonas
Thalassomonas	Thalassomonas_21	AACTTAGCGCGTTAGCTACGCTACC	Proteobacteria;Gammaproteobacteria;Alteromonadales_1;Colwelliaceae;Thalassomonas
Thalassomonas	Thalassomonas_22	TAGCGCGTTAGCTACGCTACCCACG	Proteobacteria;Gammaproteobacteria;Alteromonadales_1;Colwelliaceae;Thalassomonas
Thalassomonas	Thalassomonas_23	ACTTAATGAACCGCCTACGCACGCT	Proteobacteria;Gammaproteobacteria;Alteromonadales_1;Colwelliaceae;Thalassomonas
Thalassomonas	Thalassomonas_24	GACTTAATGAACCGCCTACGCACGC	Proteobacteria;Gammaproteobacteria;Alteromonadales_1;Colwelliaceae;Thalassomonas
Thalassomonas	Thalassomonas_25	TTAGCGCGTTAGCTACGCTACCCAC	Proteobacteria;Gammaproteobacteria;Alteromonadales_1;Colwelliaceae;Thalassomonas
Pseudoalteromonas_A	Pseudoalteromonas_A_1	GCCGAGGCTCCGAGCTTCTAGTAGA	Proteobacteria;Gammaproteobacteria;Alteromonadales_1;Pseodoalteromonas
Pseudoalteromonas_A	Pseudoalteromonas_A_2	AGCCGAGGCTCCGAGCTTCTAGTAG	Proteobacteria;Gammaproteobacteria;Alteromonadales_1;Pseodoalteromonas
Pseudoalteromonas_A	Pseudoalteromonas_A_3	TTTTGTGCGGGTCCCCGTCAATTCA	Proteobacteria;Gammaproteobacteria;Alteromonadales_1;Pseodoalteromonas
Pseudoalteromonas_A	Pseudoalteromonas_A_4	GAGCCGAGGCTCCGAGCTTCTAGTA	Proteobacteria;Gammaproteobacteria;Alteromonadales_1;Pseodoalteromonas
Pseudoalteromonas_A	Pseudoalteromonas_A_5	AGAGCCGAGGCTCCGAGCTTCTAGT	Proteobacteria;Gammaproteobacteria;Alteromonadales_1;Pseodoalteromonas
Pseudoalteromonas_A	Pseudoalteromonas_A_6	CAGAGCCGAGGCTCCGAGCTTCTAG	Proteobacteria;Gammaproteobacteria;Alteromonadales_1;Pseodoalteromonas
Pseudoalteromonas_A	Pseudoalteromonas_A_7	GAAAAACAGAGCCGAGGCTCCGAGC	Proteobacteria;Gammaproteobacteria;Alteromonadales_1;Pseodoalteromonas
Pseudoalteromonas_A	Pseudoalteromonas_A_8	AACAGAGCCGAGGCTCCGAGCTTCT	Proteobacteria;Gammaproteobacteria;Alteromonadales_1;Pseodoalteromonas
Pseudoalteromonas_A	Pseudoalteromonas_A_9	ACAGAGCCGAGGCTCCGAGCTTCTA	Proteobacteria;Gammaproteobacteria;Alteromonadales_1;Pseodoalteromonas
Pseudoalteromonas_A	Pseudoalteromonas_A_10	AAAAACAGAGCCGAGGCTCCGAGCT	Proteobacteria;Gammaproteobacteria;Alteromonadales_1;Pseodoalteromonas
Pseudoalteromonas_A	Pseudoalteromonas_A_11	AAAACAGAGCCGAGGCTCCGAGCTT	Proteobacteria;Gammaproteobacteria;Alteromonadales_1;Pseodoalteromonas
Pseudoalteromonas_A	Pseudoalteromonas_A_12	AAACAGAGCCGAGGCTCCGAGCTTC	Proteobacteria;Gammaproteobacteria;Alteromonadales_1;Pseodoalteromonas
Pseudoalteromonas_A	Pseudoalteromonas_A_13	GCTTTGAAAAACAGAGCCGAGGCTC	Proteobacteria;Gammaproteobacteria;Alteromonadales_1;Pseodoalteromonas
Pseudoalteromonas_A	Pseudoalteromonas_A_14	CTTTGAAAAACAGAGCCGAGGCTCC	Proteobacteria;Gammaproteobacteria;Alteromonadales_1;Pseodoalteromonas
Pseudoalteromonas_A	Pseudoalteromonas_A_15	CCCTTTTGTGCGGGCCCCCGTCAAT	Proteobacteria;Gammaproteobacteria;Alteromonadales_1;Pseodoalteromonas
Pseudoalteromonas_A	Pseudoalteromonas_A_16	TTTTGTGCGGGCCCCCGTCAATTCA	Proteobacteria;Gammaproteobacteria;Alteromonadales_1;Pseodoalteromonas
Pseudoalteromonas_A	Pseudoalteromonas_A_17	CGTCAATGTTGACCCAGGTGGCTGC	Proteobacteria;Gammaproteobacteria;Alteromonadales_1;Pseodoalteromonas
Pseudoalteromonas_A	Pseudoalteromonas_A_18	GCGTCAATGTTGACCCAGGTGGCTG	Proteobacteria;Gammaproteobacteria;Alteromonadales_1;Pseodoalteromonas
Pseudoalteromonas_A	Pseudoalteromonas_A_19	CTTTTGTGCGGGCCCCCGTCAATTC	Proteobacteria;Gammaproteobacteria;Alteromonadales_1;Pseodoalteromonas
Pseudoalteromonas_A	Pseudoalteromonas_A_20	GCGCCCATTGTGCAATATTCCTCAC	Proteobacteria;Gammaproteobacteria;Alteromonadales_1;Pseodoalteromonas
Pseudoalteromonas_A	Pseudoalteromonas_A_21	GTCAATGTTGACCCAGGTGGCTGCC	Proteobacteria;Gammaproteobacteria;Alteromonadales_1;Pseodoalteromonas
Pseudoalteromonas_A	Pseudoalteromonas_A_22	CCTTTTGTGCGGGCCCCCGTCAATT	Proteobacteria;Gammaproteobacteria;Alteromonadales_1;Pseodoalteromonas
Pseudoalteromonas_A	Pseudoalteromonas_A_23	GAGCGTCAATGTTGACCCAGGTGGC	Proteobacteria;Gammaproteobacteria;Alteromonadales_1;Pseodoalteromonas
Pseudoalteromonas_A	Pseudoalteromonas_A_24	AGCGTCAATGTTGACCCAGGTGGCT	Proteobacteria;Gammaproteobacteria;Alteromonadales_1;Pseodoalteromonas
Pseudoalteromonas_A	Pseudoalteromonas_A_25	GTTGCTAACGTCACAGCTAACGGGT	Proteobacteria;Gammaproteobacteria;Alteromonadales_1;Pseodoalteromonas
Marinomonas_A	Marinomonas_A_1	TCAGTCCAGGGTGTCGCCTTCGCCA	Proteobacteria;Gammaproteobacteria;Oceanospirillales_Oceanospirillaceae_1;Marinomas
Marinomonas_A	Marinomonas_A_2	ATCAGTCCAGGGTGTCGCCTTCGCC	Proteobacteria;Gammaproteobacteria;Oceanospirillales_Oceanospirillaceae_1;Marinomas
Marinomonas_A	Marinomonas_A_3	CAGTCCAGGGTGTCGCCTTCGCCAC	Proteobacteria;Gammaproteobacteria;Oceanospirillales_Oceanospirillaceae_1;Marinomas
Marinomonas_A	Marinomonas_A_4	TATCAGTCCAGGGTGTCGCCTTCGC	Proteobacteria;Gammaproteobacteria;Oceanospirillales_Oceanospirillaceae_1;Marinomas
Marinomonas_A	Marinomonas_A_5	GCCCTTTGTGCGGGTCCCCGTCAAT	Proteobacteria;Gammaproteobacteria;Oceanospirillales_Oceanospirillaceae_1;Marinomas
Marinomonas_A	Marinomonas_A_6	CCCTTTGTGCGGGTCCCCGTCAATT	Proteobacteria;Gammaproteobacteria;Oceanospirillales_Oceanospirillaceae_1;Marinomas
Marinomonas_A	Marinomonas_A_7	AATGCCCTTCCTCACCCCTGAAAGT	Proteobacteria;Gammaproteobacteria;Oceanospirillales_Oceanospirillaceae_1;Marinomas
Marinomonas_A	Marinomonas_A_8	CCTTTGTGCGGGTCCCCGTCAATTC	Proteobacteria;Gammaproteobacteria;Oceanospirillales_Oceanospirillaceae_1;Marinomas
Marinomonas_A	Marinomonas_A_9	AAATGCCCTTCCTCACCCCTGAAAG	Proteobacteria;Gammaproteobacteria;Oceanospirillales_Oceanospirillaceae_1;Marinomas
Marinomonas_A	Marinomonas_A_10	TGTCAGTATCAGTCCAGGGTGTCGC	Proteobacteria;Gammaproteobacteria;Oceanospirillales_Oceanospirillaceae_1;Marinomas
Marinomonas_A	Marinomonas_A_11	GTCAGTATCAGTCCAGGGTGTCGCC	Proteobacteria;Gammaproteobacteria;Oceanospirillales_Oceanospirillaceae_1;Marinomas
Marinomonas_A	Marinomonas_A_12	GTGTCAGTATCAGTCCAGGGTGTCG	Proteobacteria;Gammaproteobacteria;Oceanospirillales_Oceanospirillaceae_1;Marinomas
Marinomonas_A	Marinomonas_A_13	AGTGTCAGTATCAGTCCAGGGTGTC	Proteobacteria;Gammaproteobacteria;Oceanospirillales_Oceanospirillaceae_1;Marinomas
Marinomonas_A	Marinomonas_A_14	TCAGTATCAGTCCAGGGTGTCGCCT	Proteobacteria;Gammaproteobacteria;Oceanospirillales_Oceanospirillaceae_1;Marinomas
Marinomonas_A	Marinomonas_A_15	CTTTGTGCGGGTCCCCGTCAATTCA	Proteobacteria;Gammaproteobacteria;Oceanospirillales_Oceanospirillaceae_1;Marinomas
Marinomonas_A	Marinomonas_A_16	GTATCAGTCCAGGGTGTCGCCTTCG	Proteobacteria;Gammaproteobacteria;Oceanospirillales_Oceanospirillaceae_1;Marinomas
Marinomonas_A	Marinomonas_A_17	CAGTATCAGTCCAGGGTGTCGCCTT	Proteobacteria;Gammaproteobacteria;Oceanospirillales_Oceanospirillaceae_1;Marinomas
Marinomonas_A	Marinomonas_A_18	CAGTGTCAGTATCAGTCCAGGGTGT	Proteobacteria;Gammaproteobacteria;Oceanospirillales_Oceanospirillaceae_1;Marinomas
Marinomonas_A	Marinomonas_A_19	TCAGTGTCAGTATCAGTCCAGGGTG	Proteobacteria;Gammaproteobacteria;Oceanospirillales_Oceanospirillaceae_1;Marinomas
Marinomonas_A	Marinomonas_A_20	ATGCCCTTCCTCACCCCTGAAAGTG	Proteobacteria;Gammaproteobacteria;Oceanospirillales_Oceanospirillaceae_1;Marinomas
Marinomonas_A	Marinomonas_A_21	TGCCCTTCCTCACCCCTGAAAGTGC	Proteobacteria;Gammaproteobacteria;Oceanospirillales_Oceanospirillaceae_1;Marinomas
Marinomonas_A	Marinomonas_A_22	CAAATGCCCTTCCTCACCCCTGAAA	Proteobacteria;Gammaproteobacteria;Oceanospirillales_Oceanospirillaceae_1;Marinomas
Marinomonas_A	Marinomonas_A_23	TAACCAAATGCCCTTCCTCACCCCT	Proteobacteria;Gammaproteobacteria;Oceanospirillales_Oceanospirillaceae_1;Marinomas
Marinomonas_A	Marinomonas_A_24	AACCAAATGCCCTTCCTCACCCCTG	Proteobacteria;Gammaproteobacteria;Oceanospirillales_Oceanospirillaceae_1;Marinomas
Marinomonas_A	Marinomonas_A_25	TTAACCAAATGCCCTTCCTCACCCC	Proteobacteria;Gammaproteobacteria;Oceanospirillales_Oceanospirillaceae_1;Marinomas
Marinomonas_B	Marinomonas_B_1	TAACCAATCACCCTTCCTCACCCCT	Proteobacteria;Gammaproteobacteria;Oceanospirillales_Oceanospirillaceae_1;Marinomas
Marinomonas_B	Marinomonas_B_2	TTAACCAATCACCCTTCCTCACCCC	Proteobacteria;Gammaproteobacteria;Oceanospirillales_Oceanospirillaceae_1;Marinomas
Marinomonas_B	Marinomonas_B_3	AACCAATCACCCTTCCTCACCCCTG	Proteobacteria;Gammaproteobacteria;Oceanospirillales_Oceanospirillaceae_1;Marinomas
Marinomonas_B	Marinomonas_B_4	CCCTTCCTCACCCCTGAAAATGCTT	Proteobacteria;Gammaproteobacteria;Oceanospirillales_Oceanospirillaceae_1;Marinomas
Marinomonas_B	Marinomonas_B_5	ACCAATCACCCTTCCTCACCCCTGA	Proteobacteria;Gammaproteobacteria;Oceanospirillales_Oceanospirillaceae_1;Marinomas
Marinomonas_B	Marinomonas_B_6	CAATCACCCTTCCTCACCCCTGAAA	Proteobacteria;Gammaproteobacteria;Oceanospirillales_Oceanospirillaceae_1;Marinomas
Marinomonas_B	Marinomonas_B_7	ACCCTTCCTCACCCCTGAAAATGCT	Proteobacteria;Gammaproteobacteria;Oceanospirillales_Oceanospirillaceae_1;Marinomas
Marinomonas_B	Marinomonas_B_8	CCAATCACCCTTCCTCACCCCTGAA	Proteobacteria;Gammaproteobacteria;Oceanospirillales_Oceanospirillaceae_1;Marinomas
Marinomonas_B	Marinomonas_B_9	CACCCTTCCTCACCCCTGAAAATGC	Proteobacteria;Gammaproteobacteria;Oceanospirillales_Oceanospirillaceae_1;Marinomas
Marinomonas_B	Marinomonas_B_10	TCACCCTTCCTCACCCCTGAAAATG	Proteobacteria;Gammaproteobacteria;Oceanospirillales_Oceanospirillaceae_1;Marinomas
Marinomonas_B	Marinomonas_B_11	GCGTTCGCCATTGATGTTCCTTCCT	Proteobacteria;Gammaproteobacteria;Oceanospirillales_Oceanospirillaceae_1;Marinomas
Marinomonas_B	Marinomonas_B_12	GGGTGTCGCGTTCGCCATTGATGTT	Proteobacteria;Gammaproteobacteria;Oceanospirillales_Oceanospirillaceae_1;Marinomas
Marinomonas_B	Marinomonas_B_13	GGTGTCGCGTTCGCCATTGATGTTC	Proteobacteria;Gammaproteobacteria;Oceanospirillales_Oceanospirillaceae_1;Marinomas
Marinomonas_B	Marinomonas_B_14	AGGGTGTCGCGTTCGCCATTGATGT	Proteobacteria;Gammaproteobacteria;Oceanospirillales_Oceanospirillaceae_1;Marinomas
Marinomonas_B	Marinomonas_B_15	CGCGTTCGCCATTGATGTTCCTTCC	Proteobacteria;Gammaproteobacteria;Oceanospirillales_Oceanospirillaceae_1;Marinomas
Marinomonas_B	Marinomonas_B_16	CAGTCCAGGGTGTCGCGTTCGCCAT	Proteobacteria;Gammaproteobacteria;Oceanospirillales_Oceanospirillaceae_1;Marinomas
Marinomonas_B	Marinomonas_B_17	AGTCCAGGGTGTCGCGTTCGCCATT	Proteobacteria;Gammaproteobacteria;Oceanospirillales_Oceanospirillaceae_1;Marinomas
Marinomonas_B	Marinomonas_B_18	GTGTCGCGTTCGCCATTGATGTTCC	Proteobacteria;Gammaproteobacteria;Oceanospirillales_Oceanospirillaceae_1;Marinomas
Marinomonas_B	Marinomonas_B_19	GTATCAGTCCAGGGTGTCGCGTTCG	Proteobacteria;Gammaproteobacteria;Oceanospirillales_Oceanospirillaceae_1;Marinomas
Marinomonas_B	Marinomonas_B_20	CAGTATCAGTCCAGGGTGTCGCGTT	Proteobacteria;Gammaproteobacteria;Oceanospirillales_Oceanospirillaceae_1;Marinomas
Marinomonas_B	Marinomonas_B_21	TCAGTATCAGTCCAGGGTGTCGCGT	Proteobacteria;Gammaproteobacteria;Oceanospirillales_Oceanospirillaceae_1;Marinomas
Marinomonas_B	Marinomonas_B_22	GTCCAGGGTGTCGCGTTCGCCATTG	Proteobacteria;Gammaproteobacteria;Oceanospirillales_Oceanospirillaceae_1;Marinomas
Marinomonas_B	Marinomonas_B_23	GTCAGTATCAGTCCAGGGTGTCGCG	Proteobacteria;Gammaproteobacteria;Oceanospirillales_Oceanospirillaceae_1;Marinomas
Marinomonas_B	Marinomonas_B_24	AGTATCAGTCCAGGGTGTCGCGTTC	Proteobacteria;Gammaproteobacteria;Oceanospirillales_Oceanospirillaceae_1;Marinomas
Marinomonas_B	Marinomonas_B_25	TATCAGTCCAGGGTGTCGCGTTCGC	Proteobacteria;Gammaproteobacteria;Oceanospirillales_Oceanospirillaceae_1;Marinomas
Marinomonas_C	Marinomonas_C_1	ATCAATCCAGAGTGTCGCCTTCGCC	Proteobacteria;Gammaproteobacteria;Oceanospirillales_Oceanospirillaceae_1;Marinomas
Marinomonas_C	Marinomonas_C_2	TCAATCCAGAGTGTCGCCTTCGCCA	Proteobacteria;Gammaproteobacteria;Oceanospirillales_Oceanospirillaceae_1;Marinomas
Marinomonas_C	Marinomonas_C_3	TCCGTGGTAACCGCCCTCCCCGAAG	Proteobacteria;Gammaproteobacteria;Oceanospirillales_Oceanospirillaceae_1;Marinomas
Marinomonas_C	Marinomonas_C_4	TATCAATCCAGAGTGTCGCCTTCGC	Proteobacteria;Gammaproteobacteria;Oceanospirillales_Oceanospirillaceae_1;Marinomas
Marinomonas_C	Marinomonas_C_5	CCACTCCGTGGTAACCGCCCTCCCC	Proteobacteria;Gammaproteobacteria;Oceanospirillales_Oceanospirillaceae_1;Marinomas
Marinomonas_C	Marinomonas_C_6	GTAACCGCCCTCCCCGAAGGGTTAA	Proteobacteria;Gammaproteobacteria;Oceanospirillales_Oceanospirillaceae_1;Marinomas
Marinomonas_C	Marinomonas_C_7	CAATCCAGAGTGTCGCCTTCGCCAC	Proteobacteria;Gammaproteobacteria;Oceanospirillales_Oceanospirillaceae_1;Marinomas
Marinomonas_C	Marinomonas_C_8	CCTGCCAGTATCGGGTGCAATTCCA	Proteobacteria;Gammaproteobacteria;Oceanospirillales_Oceanospirillaceae_1;Marinomas
Marinomonas_C	Marinomonas_C_9	CTGCCAGTATCGGGTGCAATTCCAA	Proteobacteria;Gammaproteobacteria;Oceanospirillales_Oceanospirillaceae_1;Marinomas
Marinomonas_C	Marinomonas_C_10	CACTCCGTGGTAACCGCCCTCCCCG	Proteobacteria;Gammaproteobacteria;Oceanospirillales_Oceanospirillaceae_1;Marinomas
Marinomonas_C	Marinomonas_C_11	ACTCCGTGGTAACCGCCCTCCCCGA	Proteobacteria;Gammaproteobacteria;Oceanospirillales_Oceanospirillaceae_1;Marinomas
Marinomonas_C	Marinomonas_C_12	GACCACTCCGTGGTAACCGCCCTCC	Proteobacteria;Gammaproteobacteria;Oceanospirillales_Oceanospirillaceae_1;Marinomas
Marinomonas_C	Marinomonas_C_13	CTCCGTGGTAACCGCCCTCCCCGAA	Proteobacteria;Gammaproteobacteria;Oceanospirillales_Oceanospirillaceae_1;Marinomas
Marinomonas_C	Marinomonas_C_14	CCGCCCTCCCCGAAGGGTTAAGCTA	Proteobacteria;Gammaproteobacteria;Oceanospirillales_Oceanospirillaceae_1;Marinomas
Marinomonas_C	Marinomonas_C_15	AAGATCCCCTCCTTTCCCCCTCAGG	Proteobacteria;Gammaproteobacteria;Oceanospirillales_Oceanospirillaceae_1;Marinomas
Marinomonas_C	Marinomonas_C_16	GGTAACCGCCCTCCCCGAAGGGTTA	Proteobacteria;Gammaproteobacteria;Oceanospirillales_Oceanospirillaceae_1;Marinomas
Marinomonas_C	Marinomonas_C_17	AACCGCCCTCCCCGAAGGGTTAAGC	Proteobacteria;Gammaproteobacteria;Oceanospirillales_Oceanospirillaceae_1;Marinomas
Marinomonas_C	Marinomonas_C_18	GTATCAATCCAGAGTGTCGCCTTCG	Proteobacteria;Gammaproteobacteria;Oceanospirillales_Oceanospirillaceae_1;Marinomas
Marinomonas_C	Marinomonas_C_19	GTCAGTATCAATCCAGAGTGTCGCC	Proteobacteria;Gammaproteobacteria;Oceanospirillales_Oceanospirillaceae_1;Marinomas
Marinomonas_C	Marinomonas_C_20	GCCTGCCAGTATCGGGTGCAATTCC	Proteobacteria;Gammaproteobacteria;Oceanospirillales_Oceanospirillaceae_1;Marinomas
Marinomonas_C	Marinomonas_C_21	CCTGCGTTTCCACAGGTTGTCCCCC	Proteobacteria;Gammaproteobacteria;Oceanospirillales_Oceanospirillaceae_1;Marinomas
Marinomonas_C	Marinomonas_C_22	TGGTAACCGCCCTCCCCGAAGGGTT	Proteobacteria;Gammaproteobacteria;Oceanospirillales_Oceanospirillaceae_1;Marinomas
Marinomonas_C	Marinomonas_C_23	ACCACTCCGTGGTAACCGCCCTCCC	Proteobacteria;Gammaproteobacteria;Oceanospirillales_Oceanospirillaceae_1;Marinomas
Marinomonas_C	Marinomonas_C_24	CGTGGTAACCGCCCTCCCCGAAGGG	Proteobacteria;Gammaproteobacteria;Oceanospirillales_Oceanospirillaceae_1;Marinomas
Marinomonas_C	Marinomonas_C_25	TGACCACTCCGTGGTAACCGCCCTC	Proteobacteria;Gammaproteobacteria;Oceanospirillales_Oceanospirillaceae_1;Marinomas
Oceanobacter_A	Oceanobacter_A_1	CGTCACAGCTGCAGCGTATTAAGCT	Proteobacteria;Gammaproteobacteria;Oceanospirillales_Oceanospirillaceae_2;Oceanobacter
Oceanobacter_A	Oceanobacter_A_2	ACGTCACAGCTGCAGCGTATTAAGC	Proteobacteria;Gammaproteobacteria;Oceanospirillales_Oceanospirillaceae_2;Oceanobacter
Oceanobacter_A	Oceanobacter_A_3	GAGTAACGTCACAGCTGCAGCGTAT	Proteobacteria;Gammaproteobacteria;Oceanospirillales_Oceanospirillaceae_2;Oceanobacter
Oceanobacter_A	Oceanobacter_A_4	CGAGTAACGTCACAGCTGCAGCGTA	Proteobacteria;Gammaproteobacteria;Oceanospirillales_Oceanospirillaceae_2;Oceanobacter
Oceanobacter_A	Oceanobacter_A_5	GCGAGTAACGTCACAGCTGCAGCGT	Proteobacteria;Gammaproteobacteria;Oceanospirillales_Oceanospirillaceae_2;Oceanobacter
Oceanobacter_A	Oceanobacter_A_6	GCTACAACCTTTCCTCCTCGCTGAA	Proteobacteria;Gammaproteobacteria;Oceanospirillales_Oceanospirillaceae_2;Oceanobacter
Oceanobacter_A	Oceanobacter_A_7	TGCGAGTAACGTCACAGCTGCAGCG	Proteobacteria;Gammaproteobacteria;Oceanospirillales_Oceanospirillaceae_2;Oceanobacter
Oceanobacter_A	Oceanobacter_A_8	AGCTACAACCTTTCCTCCTCGCTGA	Proteobacteria;Gammaproteobacteria;Oceanospirillales_Oceanospirillaceae_2;Oceanobacter
Oceanobacter_A	Oceanobacter_A_9	CTGCGAGTAACGTCACAGCTGCAGC	Proteobacteria;Gammaproteobacteria;Oceanospirillales_Oceanospirillaceae_2;Oceanobacter
Oceanobacter_A	Oceanobacter_A_10	CCAAGAGATCAAGTCTCCCGACAAC	Proteobacteria;Gammaproteobacteria;Oceanospirillales_Oceanospirillaceae_2;Oceanobacter
Oceanobacter_A	Oceanobacter_A_11	TCTGCGAGTAACGTCACAGCTGCAG	Proteobacteria;Gammaproteobacteria;Oceanospirillales_Oceanospirillaceae_2;Oceanobacter
Oceanobacter_A	Oceanobacter_A_12	AAGCTACAACCTTTCCTCCTCGCTG	Proteobacteria;Gammaproteobacteria;Oceanospirillales_Oceanospirillaceae_2;Oceanobacter
Oceanobacter_A	Oceanobacter_A_13	CGTTACCAAGAGATCAAGTCTCCCG	Proteobacteria;Gammaproteobacteria;Oceanospirillales_Oceanospirillaceae_2;Oceanobacter
Oceanobacter_A	Oceanobacter_A_14	CGCCACCCTCTACTGTACTCTAGCT	Proteobacteria;Gammaproteobacteria;Oceanospirillales_Oceanospirillaceae_2;Oceanobacter
Oceanobacter_A	Oceanobacter_A_15	GCCACCCTCTACTGTACTCTAGCTT	Proteobacteria;Gammaproteobacteria;Oceanospirillales_Oceanospirillaceae_2;Oceanobacter
Oceanobacter_B	Oceanobacter_B_1	CAGTATCAGTCCTGGTGGCCGCATT	Proteobacteria;Gammaproteobacteria;Oceanospirillales_Oceanospirillaceae_2;Oceanobacter
Oceanobacter_B	Oceanobacter_B_2	TCCTTCCCATCTCTCCGCATTTCAC	Proteobacteria;Gammaproteobacteria;Oceanospirillales_Oceanospirillaceae_2;Oceanobacter
Oceanobacter_B	Oceanobacter_B_3	GTATCAGTCCTGGTGGCCGCATTCG	Proteobacteria;Gammaproteobacteria;Oceanospirillales_Oceanospirillaceae_2;Oceanobacter
Oceanobacter_B	Oceanobacter_B_4	CGCGCTCTTTACGCCCTCTAATTCC	Proteobacteria;Gammaproteobacteria;Oceanospirillales_Oceanospirillaceae_2;Oceanobacter
Oceanobacter_B	Oceanobacter_B_5	CCTTCCCATCTCTCCGCATTTCACT	Proteobacteria;Gammaproteobacteria;Oceanospirillales_Oceanospirillaceae_2;Oceanobacter
Oceanobacter_B	Oceanobacter_B_6	GCGCTCTTTACGCCCTCTAATTCCG	Proteobacteria;Gammaproteobacteria;Oceanospirillales_Oceanospirillaceae_2;Oceanobacter
Oceanobacter_B	Oceanobacter_B_7	CGCTCTTTACGCCCTCTAATTCCGA	Proteobacteria;Gammaproteobacteria;Oceanospirillales_Oceanospirillaceae_2;Oceanobacter
Oceanobacter_B	Oceanobacter_B_8	AGTATCAGTCCTGGTGGCCGCATTC	Proteobacteria;Gammaproteobacteria;Oceanospirillales_Oceanospirillaceae_2;Oceanobacter
Oceanobacter_B	Oceanobacter_B_9	ACGCGCTCTTTACGCCCTCTAATTC	Proteobacteria;Gammaproteobacteria;Oceanospirillales_Oceanospirillaceae_2;Oceanobacter
Oceanobacter_B	Oceanobacter_B_10	GTTCCTTCCCATCTCTCCGCATTTC	Proteobacteria;Gammaproteobacteria;Oceanospirillales_Oceanospirillaceae_2;Oceanobacter
Oceanobacter_B	Oceanobacter_B_11	TCAGTATCAGTCCTGGTGGCCGCAT	Proteobacteria;Gammaproteobacteria;Oceanospirillales_Oceanospirillaceae_2;Oceanobacter
Oceanobacter_B	Oceanobacter_B_12	CTTCCCATCTCTCCGCATTTCACTG	Proteobacteria;Gammaproteobacteria;Oceanospirillales_Oceanospirillaceae_2;Oceanobacter
Oceanobacter_B	Oceanobacter_B_13	TATCAGTCCTGGTGGCCGCATTCGC	Proteobacteria;Gammaproteobacteria;Oceanospirillales_Oceanospirillaceae_2;Oceanobacter
Oceanobacter_B	Oceanobacter_B_14	TTCCCATCTCTCCGCATTTCACTGC	Proteobacteria;Gammaproteobacteria;Oceanospirillales_Oceanospirillaceae_2;Oceanobacter
Oceanobacter_B	Oceanobacter_B_15	GTCAGTATCAGTCCTGGTGGCCGCA	Proteobacteria;Gammaproteobacteria;Oceanospirillales_Oceanospirillaceae_2;Oceanobacter
Oceanobacter_B	Oceanobacter_B_16	ATCAGTCCTGGTGGCCGCATTCGCC	Proteobacteria;Gammaproteobacteria;Oceanospirillales_Oceanospirillaceae_2;Oceanobacter
Oceanobacter_B	Oceanobacter_B_17	CTACGCGCTCTTTACGCCCTCTAAT	Proteobacteria;Gammaproteobacteria;Oceanospirillales_Oceanospirillaceae_2;Oceanobacter
Oceanobacter_B	Oceanobacter_B_18	GATGTTCCTTCCCATCTCTCCGCAT	Proteobacteria;Gammaproteobacteria;Oceanospirillales_Oceanospirillaceae_2;Oceanobacter
Oceanobacter_B	Oceanobacter_B_19	TGTCAGTATCAGTCCTGGTGGCCGC	Proteobacteria;Gammaproteobacteria;Oceanospirillales_Oceanospirillaceae_2;Oceanobacter
Oceanobacter_B	Oceanobacter_B_20	TTGATGTTCCTTCCCATCTCTCCGC	Proteobacteria;Gammaproteobacteria;Oceanospirillales_Oceanospirillaceae_2;Oceanobacter
Oceanobacter_B	Oceanobacter_B_21	GTTGTGAGAGTAACGTCACAGCTGC	Proteobacteria;Gammaproteobacteria;Oceanospirillales_Oceanospirillaceae_2;Oceanobacter
Oceanobacter_B	Oceanobacter_B_22	TGATGTTCCTTCCCATCTCTCCGCA	Proteobacteria;Gammaproteobacteria;Oceanospirillales_Oceanospirillaceae_2;Oceanobacter
Oceanobacter_B	Oceanobacter_B_23	TCCCATCTCTCCGCATTTCACTGCT	Proteobacteria;Gammaproteobacteria;Oceanospirillales_Oceanospirillaceae_2;Oceanobacter
Oceanobacter_B	Oceanobacter_B_24	CCTACGCGCTCTTTACGCCCTCTAA	Proteobacteria;Gammaproteobacteria;Oceanospirillales_Oceanospirillaceae_2;Oceanobacter
Oceanobacter_B	Oceanobacter_B_25	AACCTACGCGCTCTTTACGCCCTCT	Proteobacteria;Gammaproteobacteria;Oceanospirillales_Oceanospirillaceae_2;Oceanobacter
Oceaniserpentilla	Oceaniserpentilla_1	CAAGCTTTCCTCCCGACTGAAAGTG	Proteobacteria;Gammaproteobacteria;Oceanospirillales_Oceanospirillaceae_2;Oceaniserpentilla
Oceaniserpentilla	Oceaniserpentilla_2	ACACACGCGGCATGGCTACATCAGG	Proteobacteria;Gammaproteobacteria;Oceanospirillales_Oceanospirillaceae_2;Oceaniserpentilla
Oceaniserpentilla	Oceaniserpentilla_3	CTTCACACACGCGGCATGGCTACAT	Proteobacteria;Gammaproteobacteria;Oceanospirillales_Oceanospirillaceae_2;Oceaniserpentilla
Oceaniserpentilla	Oceaniserpentilla_4	CACACACGCGGCATGGCTACATCAG	Proteobacteria;Gammaproteobacteria;Oceanospirillales_Oceanospirillaceae_2;Oceaniserpentilla
Oceaniserpentilla	Oceaniserpentilla_5	TCTTCACACACGCGGCATGGCTACA	Proteobacteria;Gammaproteobacteria;Oceanospirillales_Oceanospirillaceae_2;Oceaniserpentilla
Oceaniserpentilla	Oceaniserpentilla_6	AAGCTTTCCTCCCGACTGAAAGTGC	Proteobacteria;Gammaproteobacteria;Oceanospirillales_Oceanospirillaceae_2;Oceaniserpentilla
Oceaniserpentilla	Oceaniserpentilla_7	TCACACACGCGGCATGGCTACATCA	Proteobacteria;Gammaproteobacteria;Oceanospirillales_Oceanospirillaceae_2;Oceaniserpentilla
Oceaniserpentilla	Oceaniserpentilla_8	CTACATCAGGCTTGCGCCCATTGTG	Proteobacteria;Gammaproteobacteria;Oceanospirillales_Oceanospirillaceae_2;Oceaniserpentilla
Oceaniserpentilla	Oceaniserpentilla_9	TTCTTCACACACGCGGCATGGCTAC	Proteobacteria;Gammaproteobacteria;Oceanospirillales_Oceanospirillaceae_2;Oceaniserpentilla
Oceaniserpentilla	Oceaniserpentilla_10	CGAACCACCTACGTGCGCTTTACGC	Proteobacteria;Gammaproteobacteria;Oceanospirillales_Oceanospirillaceae_2;Oceaniserpentilla
Oceaniserpentilla	Oceaniserpentilla_11	AGTATTGGTCCAGTGAGTCGCCTTC	Proteobacteria;Gammaproteobacteria;Oceanospirillales_Oceanospirillaceae_2;Oceaniserpentilla
Oceaniserpentilla	Oceaniserpentilla_12	GTATTGGTCCAGTGAGTCGCCTTCG	Proteobacteria;Gammaproteobacteria;Oceanospirillales_Oceanospirillaceae_2;Oceaniserpentilla
Oceaniserpentilla	Oceaniserpentilla_13	TACATCAGGCTTGCGCCCATTGTGC	Proteobacteria;Gammaproteobacteria;Oceanospirillales_Oceanospirillaceae_2;Oceaniserpentilla
Oceaniserpentilla	Oceaniserpentilla_14	TTCACACACGCGGCATGGCTACATC	Proteobacteria;Gammaproteobacteria;Oceanospirillales_Oceanospirillaceae_2;Oceaniserpentilla
Oceaniserpentilla	Oceaniserpentilla_15	GCTACATCAGGCTTGCGCCCATTGT	Proteobacteria;Gammaproteobacteria;Oceanospirillales_Oceanospirillaceae_2;Oceaniserpentilla
Oceaniserpentilla	Oceaniserpentilla_16	AGCTTTCCTCCCGACTGAAAGTGCT	Proteobacteria;Gammaproteobacteria;Oceanospirillales_Oceanospirillaceae_2;Oceaniserpentilla
Oceaniserpentilla	Oceaniserpentilla_17	GCTTTCCTCCCGACTGAAAGTGCTT	Proteobacteria;Gammaproteobacteria;Oceanospirillales_Oceanospirillaceae_2;Oceaniserpentilla
Oceaniserpentilla	Oceaniserpentilla_18	GGCATGGCTACATCAGGCTTGCGCC	Proteobacteria;Gammaproteobacteria;Oceanospirillales_Oceanospirillaceae_2;Oceaniserpentilla
Oceaniserpentilla	Oceaniserpentilla_19	CGGCATGGCTACATCAGGCTTGCGC	Proteobacteria;Gammaproteobacteria;Oceanospirillales_Oceanospirillaceae_2;Oceaniserpentilla
Oceaniserpentilla	Oceaniserpentilla_20	ACGCGGCATGGCTACATCAGGCTTG	Proteobacteria;Gammaproteobacteria;Oceanospirillales_Oceanospirillaceae_2;Oceaniserpentilla
Oceaniserpentilla	Oceaniserpentilla_21	GCGGCATGGCTACATCAGGCTTGCG	Proteobacteria;Gammaproteobacteria;Oceanospirillales_Oceanospirillaceae_2;Oceaniserpentilla
Oceaniserpentilla	Oceaniserpentilla_22	CGCGGCATGGCTACATCAGGCTTGC	Proteobacteria;Gammaproteobacteria;Oceanospirillales_Oceanospirillaceae_2;Oceaniserpentilla
Oceaniserpentilla	Oceaniserpentilla_23	GCATGGCTACATCAGGCTTGCGCCC	Proteobacteria;Gammaproteobacteria;Oceanospirillales_Oceanospirillaceae_2;Oceaniserpentilla
Oceaniserpentilla	Oceaniserpentilla_24	GGCTACATCAGGCTTGCGCCCATTG	Proteobacteria;Gammaproteobacteria;Oceanospirillales_Oceanospirillaceae_2;Oceaniserpentilla
Oceaniserpentilla	Oceaniserpentilla_25	CATGGCTACATCAGGCTTGCGCCCA	Proteobacteria;Gammaproteobacteria;Oceanospirillales_Oceanospirillaceae_2;Oceaniserpentilla
Marinobacter_A	Marinobacter_A_1	GTCAAGGCTAGCCCGTATTAAGGAC	Proteobacteria;Gammaproteobacteria;Alteromonadales_Alteromonadaceae_Marinobacter
Marinobacter_A	Marinobacter_A_2	CGTCAAGGCTAGCCCGTATTAAGGA	Proteobacteria;Gammaproteobacteria;Alteromonadales_Alteromonadaceae_Marinobacter
Marinobacter_A	Marinobacter_A_3	ACGTCAAGGCTAGCCCGTATTAAGG	Proteobacteria;Gammaproteobacteria;Alteromonadales_Alteromonadaceae_Marinobacter
Marinobacter_A	Marinobacter_A_4	GATCCCCTGCTTTCTCCCGAAGGAC	Proteobacteria;Gammaproteobacteria;Alteromonadales_Alteromonadaceae_Marinobacter
Marinobacter_A	Marinobacter_A_5	ATCCCCTGCTTTCTCCCGAAGGACG	Proteobacteria;Gammaproteobacteria;Alteromonadales_Alteromonadaceae_Marinobacter
Marinobacter_A	Marinobacter_A_6	TGCTTTCTCCCGAAGGACGTATGCG	Proteobacteria;Gammaproteobacteria;Alteromonadales_Alteromonadaceae_Marinobacter
Marinobacter_A	Marinobacter_A_7	CCTGCTTTCTCCCGAAGGACGTATG	Proteobacteria;Gammaproteobacteria;Alteromonadales_Alteromonadaceae_Marinobacter
Marinobacter_A	Marinobacter_A_8	CTGCTTTCTCCCGAAGGACGTATGC	Proteobacteria;Gammaproteobacteria;Alteromonadales_Alteromonadaceae_Marinobacter
Marinobacter_A	Marinobacter_A_9	AGATCCCCTGCTTTCTCCCGAAGGA	Proteobacteria;Gammaproteobacteria;Alteromonadales_Alteromonadaceae_Marinobacter
Marinobacter_A	Marinobacter_A_10	CCCTGCTTTCTCCCGAAGGACGTAT	Proteobacteria;Gammaproteobacteria;Alteromonadales_Alteromonadaceae_Marinobacter
Marinobacter_A	Marinobacter_A_11	AAGATCCCCTGCTTTCTCCCGAAGG	Proteobacteria;Gammaproteobacteria;Alteromonadales_Alteromonadaceae_Marinobacter
Marinobacter_A	Marinobacter_A_12	TCCCCTGCTTTCTCCCGAAGGACGT	Proteobacteria;Gammaproteobacteria;Alteromonadales_Alteromonadaceae_Marinobacter
Marinobacter_A	Marinobacter_A_13	CCCCTGCTTTCTCCCGAAGGACGTA	Proteobacteria;Gammaproteobacteria;Alteromonadales_Alteromonadaceae_Marinobacter
Marinobacter_A	Marinobacter_A_14	GCTTTCTCCCGAAGGACGTATGCGG	Proteobacteria;Gammaproteobacteria;Alteromonadales_Alteromonadaceae_Marinobacter
Marinobacter_A	Marinobacter_A_15	CTCCCGAAGGACGTATGCGGTATTA	Proteobacteria;Gammaproteobacteria;Alteromonadales_Alteromonadaceae_Marinobacter
Marinobacter_A	Marinobacter_A_16	TGAGTAACGTCAAGGCTAGCCCGTA	Proteobacteria;Gammaproteobacteria;Alteromonadales_Alteromonadaceae_Marinobacter
Marinobacter_A	Marinobacter_A_17	TGTGAGTAACGTCAAGGCTAGCCCG	Proteobacteria;Gammaproteobacteria;Alteromonadales_Alteromonadaceae_Marinobacter
Marinobacter_A	Marinobacter_A_18	GTGAGTAACGTCAAGGCTAGCCCGT	Proteobacteria;Gammaproteobacteria;Alteromonadales_Alteromonadaceae_Marinobacter
Marinobacter_A	Marinobacter_A_19	GAGTAACGTCAAGGCTAGCCCGTAT	Proteobacteria;Gammaproteobacteria;Alteromonadales_Alteromonadaceae_Marinobacter
Marinobacter_A	Marinobacter_A_20	CTGTGAGTAACGTCAAGGCTAGCCC	Proteobacteria;Gammaproteobacteria;Alteromonadales_Alteromonadaceae_Marinobacter
Marinobacter_A	Marinobacter_A_21	TCTGTGAGTAACGTCAAGGCTAGCC	Proteobacteria;Gammaproteobacteria;Alteromonadales_Alteromonadaceae_Marinobacter
Marinobacter_A	Marinobacter_A_22	TTCTCCCGAAGGACGTATGCGGTAT	Proteobacteria;Gammaproteobacteria;Alteromonadales_Alteromonadaceae_Marinobacter
Marinobacter_A	Marinobacter_A_23	CTTTCTCCCGAAGGACGTATGCGGT	Proteobacteria;Gammaproteobacteria;Alteromonadales_Alteromonadaceae_Marinobacter
Marinobacter_A	Marinobacter_A_24	TTTCTCCCGAAGGACGTATGCGGTA	Proteobacteria;Gammaproteobacteria;Alteromonadales_Alteromonadaceae_Marinobacter
Marinobacter_A	Marinobacter_A_25	TCTCCCGAAGGACGTATGCGGTATT	Proteobacteria;Gammaproteobacteria;Alteromonadales_Alteromonadaceae_Marinobacter
Haliea_1	Haliea_1_1	CGCCACCAAGAAATCAAGTCTCCCA	Proteobacteria;Gammaproteobacteria;Alteromonadales_Alteromonadaceae;OM60;Haliea
Haliea_1	Haliea_1_2	TAGCCCCTAGCCTTTCTTCCCAAGT	Proteobacteria;Gammaproteobacteria;Alteromonadales_Alteromonadaceae;OM60;Haliea
Haliea_1	Haliea_1_3	TTAGCCCCTAGCCTTTCTTCCCAAG	Proteobacteria;Gammaproteobacteria;Alteromonadales_Alteromonadaceae;OM60;Haliea
Haliea_1	Haliea_1_4	AGCCCCTAGCCTTTCTTCCCAAGTG	Proteobacteria;Gammaproteobacteria;Alteromonadales_Alteromonadaceae;OM60;Haliea
Haliea_1	Haliea_1_5	GCCCCTAGCCTTTCTTCCCAAGTGA	Proteobacteria;Gammaproteobacteria;Alteromonadales_Alteromonadaceae;OM60;Haliea
Haliea_1	Haliea_1_6	CCCCTAGCCTTTCTTCCCAAGTGAA	Proteobacteria;Gammaproteobacteria;Alteromonadales_Alteromonadaceae;OM60;Haliea
Haliea_1	Haliea_1_7	CCAAGAAATCAAGTCTCCCAACGGC	Proteobacteria;Gammaproteobacteria;Alteromonadales_Alteromonadaceae;OM60;Haliea
Haliea_1	Haliea_1_8	GTATTAGCCCCTAGCCTTTCTTCCC	Proteobacteria;Gammaproteobacteria;Alteromonadales_Alteromonadaceae;OM60;Haliea
Haliea_1	Haliea_1_9	AAGCTAATCCTACGCAGGCTCATCC	Proteobacteria;Gammaproteobacteria;Alteromonadales_Alteromonadaceae;OM60;Haliea
Haliea_1	Haliea_1_10	GGTATTAGCCCCTAGCCTTTCTTCC	Proteobacteria;Gammaproteobacteria;Alteromonadales_Alteromonadaceae;OM60;Haliea
Haliea_1	Haliea_1_11	GAGGTCGCCTTCGCCACCGGTATTC	Proteobacteria;Gammaproteobacteria;Alteromonadales_Alteromonadaceae;OM60;Haliea
Haliea_1	Haliea_1_12	ATCCCCCACTACCAGGTAGATTCCT	Proteobacteria;Gammaproteobacteria;Alteromonadales_Alteromonadaceae;OM60;Haliea
Haliea_1	Haliea_1_13	CCCCAAGTTATCCCCCACTACCAGG	Proteobacteria;Gammaproteobacteria;Alteromonadales_Alteromonadaceae;OM60;Haliea
Haliea_1	Haliea_1_14	CCCAAGTTATCCCCCACTACCAGGT	Proteobacteria;Gammaproteobacteria;Alteromonadales_Alteromonadaceae;OM60;Haliea
Haliea_1	Haliea_1_15	GAGCCAGGAGGTCGCCTTCGCCACC	Proteobacteria;Gammaproteobacteria;Alteromonadales_Alteromonadaceae;OM60;Haliea
Haliea_1	Haliea_1_16	CGAGCCAGGAGGTCGCCTTCGCCAC	Proteobacteria;Gammaproteobacteria;Alteromonadales_Alteromonadaceae;OM60;Haliea
Haliea_1	Haliea_1_17	GGAGGTCGCCTTCGCCACCGGTATT	Proteobacteria;Gammaproteobacteria;Alteromonadales_Alteromonadaceae;OM60;Haliea
Haliea_1	Haliea_1_18	TCCCCAAGTTATCCCCCACTACCAG	Proteobacteria;Gammaproteobacteria;Alteromonadales_Alteromonadaceae;OM60;Haliea
Haliea_1	Haliea_1_19	TCGGCCAGTATCGGGTGCAGTTCCC	Proteobacteria;Gammaproteobacteria;Alteromonadales_Alteromonadaceae;OM60;Haliea
Haliea_1	Haliea_1_20	CGGCCAGTATCGGGTGCAGTTCCCA	Proteobacteria;Gammaproteobacteria;Alteromonadales_Alteromonadaceae;OM60;Haliea
Haliea_1	Haliea_1_21	CCAAGTTATCCCCCACTACCAGGTA	Proteobacteria;Gammaproteobacteria;Alteromonadales_Alteromonadaceae;OM60;Haliea
Haliea_1	Haliea_1_22	GCCAGTATCGGGTGCAGTTCCCAGG	Proteobacteria;Gammaproteobacteria;Alteromonadales_Alteromonadaceae;OM60;Haliea
Haliea_1	Haliea_1_23	AACGTTTTGTGGGATTCGCTCCACG	Proteobacteria;Gammaproteobacteria;Alteromonadales_Alteromonadaceae;OM60;Haliea
Haliea_1	Haliea_1_24	TACTTAGTGCGTTAGCTGCGCCACC	Proteobacteria;Gammaproteobacteria;Alteromonadales_Alteromonadaceae;OM60;Haliea
Haliea_1	Haliea_1_25	AGGAGGTCGCCTTCGCCACCGGTAT	Proteobacteria;Gammaproteobacteria;Alteromonadales_Alteromonadaceae;OM60;Haliea
Melitea	Melitea_1	CTGGCAGTATGACATGCAGTTCCCA	Proteobacteria;Gammaproteobacteria;Alteromonadales_Alteromonadaceae;BD107;Melitea
Melitea	Melitea_2	TGCAGGTAACGTCACAGCTGTTACG	Proteobacteria;Gammaproteobacteria;Alteromonadales_Alteromonadaceae;BD107;Melitea
Melitea	Melitea_3	CCTGGCAGTATGACATGCAGTTCCC	Proteobacteria;Gammaproteobacteria;Alteromonadales_Alteromonadaceae;BD107;Melitea
Melitea	Melitea_4	TGGCAGTATGACATGCAGTTCCCAG	Proteobacteria;Gammaproteobacteria;Alteromonadales_Alteromonadaceae;BD107;Melitea
Melitea	Melitea_5	CCATACTCTAGCCTGGCAGTATGAC	Proteobacteria;Gammaproteobacteria;Alteromonadales_Alteromonadaceae;BD107;Melitea
Melitea	Melitea_6	CCCAGGGCTTTCACACATCACTGAC	Proteobacteria;Gammaproteobacteria;Alteromonadales_Alteromonadaceae;BD107;Melitea
Melitea	Melitea_7	GCAGGTAACGTCACAGCTGTTACGT	Proteobacteria;Gammaproteobacteria;Alteromonadales_Alteromonadaceae;BD107;Melitea
Melitea	Melitea_8	GGCAACAACCTTTCCTCCCTGCTTA	Proteobacteria;Gammaproteobacteria;Alteromonadales_Alteromonadaceae;BD107;Melitea
Melitea	Melitea_9	CCAGGGCTTTCACACATCACTGACC	Proteobacteria;Gammaproteobacteria;Alteromonadales_Alteromonadaceae;BD107;Melitea
Melitea	Melitea_10	CTGCAGGTAACGTCACAGCTGTTAC	Proteobacteria;Gammaproteobacteria;Alteromonadales_Alteromonadaceae;BD107;Melitea
Melitea	Melitea_11	AGGCAACAACCTTTCCTCCCTGCTT	Proteobacteria;Gammaproteobacteria;Alteromonadales_Alteromonadaceae;BD107;Melitea
Melitea	Melitea_12	GTTCCCCAACGGCTAGTTGACATCG	Proteobacteria;Gammaproteobacteria;Alteromonadales_Alteromonadaceae;BD107;Melitea
Melitea	Melitea_13	GGCTTTCACACATCACTGACCAAGC	Proteobacteria;Gammaproteobacteria;Alteromonadales_Alteromonadaceae;BD107;Melitea
Melitea	Melitea_14	TCACTGACCAAGCCGCCTACGCGCG	Proteobacteria;Gammaproteobacteria;Alteromonadales_Alteromonadaceae;BD107;Melitea
Melitea	Melitea_15	TTCCCCAACGGCTAGTTGACATCGT	Proteobacteria;Gammaproteobacteria;Alteromonadales_Alteromonadaceae;BD107;Melitea
Melitea	Melitea_16	GGCAGTATGACATGCAGTTCCCAGG	Proteobacteria;Gammaproteobacteria;Alteromonadales_Alteromonadaceae;BD107;Melitea
Melitea	Melitea_17	GCAGTATGACATGCAGTTCCCAGGT	Proteobacteria;Gammaproteobacteria;Alteromonadales_Alteromonadaceae;BD107;Melitea
Melitea	Melitea_18	TGATCCAGGAAGTCGCCTTCGCCAC	Proteobacteria;Gammaproteobacteria;Alteromonadales_Alteromonadaceae;BD107;Melitea
Melitea	Melitea_19	CATGCAGTTCCCAGGTTGAGCCCAG	Proteobacteria;Gammaproteobacteria;Alteromonadales_Alteromonadaceae;BD107;Melitea
Melitea	Melitea_20	ATCACTGACCAAGCCGCCTACGCGC	Proteobacteria;Gammaproteobacteria;Alteromonadales_Alteromonadaceae;BD107;Melitea
Melitea	Melitea_21	GCTTTCACACATCACTGACCAAGCC	Proteobacteria;Gammaproteobacteria;Alteromonadales_Alteromonadaceae;BD107;Melitea
Melitea	Melitea_22	GGGCTTTCACACATCACTGACCAAG	Proteobacteria;Gammaproteobacteria;Alteromonadales_Alteromonadaceae;BD107;Melitea
Melitea	Melitea_23	TGACATGCAGTTCCCAGGTTGAGCC	Proteobacteria;Gammaproteobacteria;Alteromonadales_Alteromonadaceae;BD107;Melitea
Melitea	Melitea_24	AGTTCCCCAACGGCTAGTTGACATC	Proteobacteria;Gammaproteobacteria;Alteromonadales_Alteromonadaceae;BD107;Melitea
Melitea	Melitea_25	GCCCAGGGCTTTCACACATCACTGA	Proteobacteria;Gammaproteobacteria;Alteromonadales_Alteromonadaceae;BD107;Melitea
Teredinibacter	Teredinibacter_1	CAAAGCCGCAAGGGCCCCGACAACT	Proteobacteria;Gammaproteobacteria;Alteromonadales_Alteromonadaceae;Teredinibacter
Teredinibacter	Teredinibacter_2	TCAGTGCCAGTATCAGACCAGACAG	Proteobacteria;Gammaproteobacteria;Alteromonadales_Alteromonadaceae;Teredinibacter
Teredinibacter	Teredinibacter_3	CTCAGTGCCAGTATCAGACCAGACA	Proteobacteria;Gammaproteobacteria;Alteromonadales_Alteromonadaceae;Teredinibacter
Teredinibacter	Teredinibacter_4	AAAGCCGCAAGGGCCCCGACAACTA	Proteobacteria;Gammaproteobacteria;Alteromonadales_Alteromonadaceae;Teredinibacter
Teredinibacter	Teredinibacter_5	CAGTGCCAGTATCAGACCAGACAGT	Proteobacteria;Gammaproteobacteria;Alteromonadales_Alteromonadaceae;Teredinibacter
Teredinibacter	Teredinibacter_6	AAGCCGCAAGGGCCCCGACAACTAG	Proteobacteria;Gammaproteobacteria;Alteromonadales_Alteromonadaceae;Teredinibacter
Teredinibacter	Teredinibacter_7	AGTGCCAGTATCAGACCAGACAGTC	Proteobacteria;Gammaproteobacteria;Alteromonadales_Alteromonadaceae;Teredinibacter
Teredinibacter	Teredinibacter_8	AGCCGCAAGGGCCCCGACAACTAGT	Proteobacteria;Gammaproteobacteria;Alteromonadales_Alteromonadaceae;Teredinibacter
Teredinibacter	Teredinibacter_9	CCTCAGTGCCAGTATCAGACCAGAC	Proteobacteria;Gammaproteobacteria;Alteromonadales_Alteromonadaceae;Teredinibacter
Teredinibacter	Teredinibacter_10	CACCTCAGTGCCAGTATCAGACCAG	Proteobacteria;Gammaproteobacteria;Alteromonadales_Alteromonadaceae;Teredinibacter
Teredinibacter	Teredinibacter_11	CCAAAGCCGCAAGGGCCCCGACAAC	Proteobacteria;Gammaproteobacteria;Alteromonadales_Alteromonadaceae;Teredinibacter
Teredinibacter	Teredinibacter_12	ACCTCAGTGCCAGTATCAGACCAGA	Proteobacteria;Gammaproteobacteria;Alteromonadales_Alteromonadaceae;Teredinibacter
Teredinibacter	Teredinibacter_13	TACCAAAGCCGCAAGGGCCCCGACA	Proteobacteria;Gammaproteobacteria;Alteromonadales_Alteromonadaceae;Teredinibacter
Teredinibacter	Teredinibacter_14	GTGCCAGTATCAGACCAGACAGTCG	Proteobacteria;Gammaproteobacteria;Alteromonadales_Alteromonadaceae;Teredinibacter
Teredinibacter	Teredinibacter_15	GCACCTCAGTGCCAGTATCAGACCA	Proteobacteria;Gammaproteobacteria;Alteromonadales_Alteromonadaceae;Teredinibacter
Teredinibacter	Teredinibacter_16	ACCAAAGCCGCAAGGGCCCCGACAA	Proteobacteria;Gammaproteobacteria;Alteromonadales_Alteromonadaceae;Teredinibacter
Teredinibacter	Teredinibacter_17	CCGCCCAGTTCCAAATGCAATTCCC	Proteobacteria;Gammaproteobacteria;Alteromonadales_Alteromonadaceae;Teredinibacter
Teredinibacter	Teredinibacter_18	CGCACCTCAGTGCCAGTATCAGACC	Proteobacteria;Gammaproteobacteria;Alteromonadales_Alteromonadaceae;Teredinibacter
Teredinibacter	Teredinibacter_19	TGCCAGTATCAGACCAGACAGTCGC	Proteobacteria;Gammaproteobacteria;Alteromonadales_Alteromonadaceae;Teredinibacter
Teredinibacter	Teredinibacter_20	CGTTACCAAAGCCGCAAGGGCCCCG	Proteobacteria;Gammaproteobacteria;Alteromonadales_Alteromonadaceae;Teredinibacter
Teredinibacter	Teredinibacter_21	CGCCCAGTTCCAAATGCAATTCCCA	Proteobacteria;Gammaproteobacteria;Alteromonadales_Alteromonadaceae;Teredinibacter
Teredinibacter	Teredinibacter_22	ATCTGGCTTAGACAGCCACCTACGC	Proteobacteria;Gammaproteobacteria;Alteromonadales_Alteromonadaceae;Teredinibacter
Teredinibacter	Teredinibacter_23	GCCGCCCAGTTCCAAATGCAATTCC	Proteobacteria;Gammaproteobacteria;Alteromonadales_Alteromonadaceae;Teredinibacter
Teredinibacter	Teredinibacter_24	CATCTGGCTTAGACAGCCACCTACG	Proteobacteria;Gammaproteobacteria;Alteromonadales_Alteromonadaceae;Teredinibacter
Teredinibacter	Teredinibacter_25	ATCAGACCAGACAGTCGCCTTCGCC	Proteobacteria;Gammaproteobacteria;Alteromonadales_Alteromonadaceae;Teredinibacter
Alcanivora_AB	Alcanivora_AB_1	CGAGTTATCCCCCACAAATGGGCAG	Proteobacteria;Gammaproteobacteria;Oceanospirillales_Alcanivoraceae_Alcanivora
Alcanivora_AB	Alcanivora_AB_2	CCCCGAGTTATCCCCCACAAATGGG	Proteobacteria;Gammaproteobacteria;Oceanospirillales_Alcanivoraceae_Alcanivora
Alcanivora_AB	Alcanivora_AB_3	CCGAGTTATCCCCCACAAATGGGCA	Proteobacteria;Gammaproteobacteria;Oceanospirillales_Alcanivoraceae_Alcanivora
Alcanivora_AB	Alcanivora_AB_4	TCCCCGAGTTATCCCCCACAAATGG	Proteobacteria;Gammaproteobacteria;Oceanospirillales_Alcanivoraceae_Alcanivora
Alcanivora_AB	Alcanivora_AB_5	GGTAAGCCTTCCTCCCTACTGAAAG	Proteobacteria;Gammaproteobacteria;Oceanospirillales_Alcanivoraceae_Alcanivora
Alcanivora_AB	Alcanivora_AB_6	GAGTTATCCCCCACAAATGGGCAGA	Proteobacteria;Gammaproteobacteria;Oceanospirillales_Alcanivoraceae_Alcanivora
Alcanivora_AB	Alcanivora_AB_7	CGGTAAGCCTTCCTCCCTACTGAAA	Proteobacteria;Gammaproteobacteria;Oceanospirillales_Alcanivoraceae_Alcanivora
Alcanivora_AB	Alcanivora_AB_8	CCCGAGTTATCCCCCACAAATGGGC	Proteobacteria;Gammaproteobacteria;Oceanospirillales_Alcanivoraceae_Alcanivora
Alcanivora_AB	Alcanivora_AB_9	GGCCCTCTGTACTGCCCATTGTAGC	Proteobacteria;Gammaproteobacteria;Oceanospirillales_Alcanivoraceae_Alcanivora
Alcanivora_AB	Alcanivora_AB_10	TTCCCCGAGTTATCCCCCACAAATG	Proteobacteria;Gammaproteobacteria;Oceanospirillales_Alcanivoraceae_Alcanivora
Alcanivora_AB	Alcanivora_AB_11	GCGGTAAGCCTTCCTCCCTACTGAA	Proteobacteria;Gammaproteobacteria;Oceanospirillales_Alcanivoraceae_Alcanivora
Alcanivora_AB	Alcanivora_AB_12	CGGCCCTCTGTACTGCCCATTGTAG	Proteobacteria;Gammaproteobacteria;Oceanospirillales_Alcanivoraceae_Alcanivora
Alcanivora_AB	Alcanivora_AB_13	AGCGGTAAGCCTTCCTCCCTACTGA	Proteobacteria;Gammaproteobacteria;Oceanospirillales_Alcanivoraceae_Alcanivora
Alcanivora_AB	Alcanivora_AB_14	GTTTCCCCGAGTTATCCCCCACAAA	Proteobacteria;Gammaproteobacteria;Oceanospirillales_Alcanivoraceae_Alcanivora
Alcanivora_AB	Alcanivora_AB_15	CGGTCTGCTTATCGCGTTAACTTCG	Proteobacteria;Gammaproteobacteria;Oceanospirillales_Alcanivoraceae_Alcanivora
Alcanivora_AB	Alcanivora_AB_16	GGCGGTCTGCTTATCGCGTTAACTT	Proteobacteria;Gammaproteobacteria;Oceanospirillales_Alcanivoraceae_Alcanivora
Alcanivora_AB	Alcanivora_AB_17	AGGCGGTCTGCTTATCGCGTTAACT	Proteobacteria;Gammaproteobacteria;Oceanospirillales_Alcanivoraceae_Alcanivora
Alcanivora_AB	Alcanivora_AB_18	CAGGCGGTCTGCTTATCGCGTTAAC	Proteobacteria;Gammaproteobacteria;Oceanospirillales_Alcanivoraceae_Alcanivora
Alcanivora_AB	Alcanivora_AB_19	CCAGGCGGTCTGCTTATCGCGTTAA	Proteobacteria;Gammaproteobacteria;Oceanospirillales_Alcanivoraceae_Alcanivora
Alcanivora_AB	Alcanivora_AB_20	GCGGTCTGCTTATCGCGTTAACTTC	Proteobacteria;Gammaproteobacteria;Oceanospirillales_Alcanivoraceae_Alcanivora
Alcanivora_AB	Alcanivora_AB_21	TTAGCGGTAAGCCTTCCTCCCTACT	Proteobacteria;Gammaproteobacteria;Oceanospirillales_Alcanivoraceae_Alcanivora
Alcanivora_AB	Alcanivora_AB_22	ATTAGCGGTAAGCCTTCCTCCCTAC	Proteobacteria;Gammaproteobacteria;Oceanospirillales_Alcanivoraceae_Alcanivora
Alcanivora_AB	Alcanivora_AB_23	TAGCGGTAAGCCTTCCTCCCTACTG	Proteobacteria;Gammaproteobacteria;Oceanospirillales_Alcanivoraceae_Alcanivora
Alcanivora_AB	Alcanivora_AB_24	AAGGGATTTGCTTGGCCTCGCGACT	Proteobacteria;Gammaproteobacteria;Oceanospirillales_Alcanivoraceae_Alcanivora
Alcanivora_AB	Alcanivora_AB_25	GCGGCCCTCTGTACTGCCCATTGTA	Proteobacteria;Gammaproteobacteria;Oceanospirillales_Alcanivoraceae_Alcanivora
Pseudomonas	Pseudomonas_1	TTCACACCCATCTTACTTCGCCACC	Proteobacteria;Gammaproteobacteria;Pseudomonadales;Pseudomonadaceae
Pseudomonas	Pseudomonas_2	ACACCCATCTTACTTCGCCACCTAC	Proteobacteria;Gammaproteobacteria;Pseudomonadales;Pseudomonadaceae
Pseudomonas	Pseudomonas_3	CACCCATCTTACTTCGCCACCTACG	Proteobacteria;Gammaproteobacteria;Pseudomonadales;Pseudomonadaceae
Pseudomonas	Pseudomonas_4	TCACACCCATCTTACTTCGCCACCT	Proteobacteria;Gammaproteobacteria;Pseudomonadales;Pseudomonadaceae
Pseudomonas	Pseudomonas_5	CACACCCATCTTACTTCGCCACCTA	Proteobacteria;Gammaproteobacteria;Pseudomonadales;Pseudomonadaceae
Pseudomonas	Pseudomonas_6	ACCCATCTTACTTCGCCACCTACGC	Proteobacteria;Gammaproteobacteria;Pseudomonadales;Pseudomonadaceae
Pseudomonas	Pseudomonas_7	CCCATCTTACTTCGCCACCTACGCG	Proteobacteria;Gammaproteobacteria;Pseudomonadales;Pseudomonadaceae
Pseudomonas	Pseudomonas_8	CATCTTACTTCGCCACCTACGCGCG	Proteobacteria;Gammaproteobacteria;Pseudomonadales;Pseudomonadaceae
Pseudomonas	Pseudomonas_9	CCATCTTACTTCGCCACCTACGCGC	Proteobacteria;Gammaproteobacteria;Pseudomonadales;Pseudomonadaceae
Pseudomonas	Pseudomonas_10	CGCCACCTACGCGCGCTTTACGCCC	Proteobacteria;Gammaproteobacteria;Pseudomonadales;Pseudomonadaceae
Pseudomonas	Pseudomonas_11	ATCTTACTTCGCCACCTACGCGCGC	Proteobacteria;Gammaproteobacteria;Pseudomonadales;Pseudomonadaceae
Pseudomonas	Pseudomonas_12	TCTTACTTCGCCACCTACGCGCGCT	Proteobacteria;Gammaproteobacteria;Pseudomonadales;Pseudomonadaceae
Pseudomonas	Pseudomonas_13	CCAAGCAGTTATGGATGCAGTTCCC	Proteobacteria;Gammaproteobacteria;Pseudomonadales;Pseudomonadaceae
Pseudomonas	Pseudomonas_14	CTTCGCCACCTACGCGCGCTTTACG	Proteobacteria;Gammaproteobacteria;Pseudomonadales;Pseudomonadaceae
Pseudomonas	Pseudomonas_15	TTCGCCACCTACGCGCGCTTTACGC	Proteobacteria;Gammaproteobacteria;Pseudomonadales;Pseudomonadaceae
Pseudomonas	Pseudomonas_16	GCCAAGCAGTTATGGATGCAGTTCC	Proteobacteria;Gammaproteobacteria;Pseudomonadales;Pseudomonadaceae
Pseudomonas	Pseudomonas_17	ACTTCGCCACCTACGCGCGCTTTAC	Proteobacteria;Gammaproteobacteria;Pseudomonadales;Pseudomonadaceae
Pseudomonas	Pseudomonas_18	TCGCCACCTACGCGCGCTTTACGCC	Proteobacteria;Gammaproteobacteria;Pseudomonadales;Pseudomonadaceae
Pseudomonas	Pseudomonas_19	TACTTCGCCACCTACGCGCGCTTTA	Proteobacteria;Gammaproteobacteria;Pseudomonadales;Pseudomonadaceae
Pseudomonas	Pseudomonas_20	CTCTACCGTACTCTAGCCAAGCAGT	Proteobacteria;Gammaproteobacteria;Pseudomonadales;Pseudomonadaceae
Pseudomonas	Pseudomonas_21	ACTACCCTCTACCGTACTCTAGCCA	Proteobacteria;Gammaproteobacteria;Pseudomonadales;Pseudomonadaceae
Pseudomonas	Pseudomonas_22	CACTACCCTCTACCGTACTCTAGCC	Proteobacteria;Gammaproteobacteria;Pseudomonadales;Pseudomonadaceae
Pseudomonas	Pseudomonas_23	CTTACTTCGCCACCTACGCGCGCTT	Proteobacteria;Gammaproteobacteria;Pseudomonadales;Pseudomonadaceae
Pseudomonas	Pseudomonas_24	TTACTTCGCCACCTACGCGCGCTTT	Proteobacteria;Gammaproteobacteria;Pseudomonadales;Pseudomonadaceae
Pseudomonas	Pseudomonas_25	CTGTCGGTAACGTCAAAGTTGCAGC	Proteobacteria;Gammaproteobacteria;Pseudomonadales;Pseudomonadaceae
JTB148	JTB148_1	ACTTTACAACCCTCGGGCCTTCTTC	Proteobacteria;Gammaproteobacteria;JTB148
JTB148	JTB148_2	ACCCTCCCGACAACTAGTTCTCATC	Proteobacteria;Gammaproteobacteria;JTB148
JTB148	JTB148_3	GTACTTTACAACCCTCGGGCCTTCT	Proteobacteria;Gammaproteobacteria;JTB148
JTB148	JTB148_4	CCCTCCCGACAACTAGTTCTCATCG	Proteobacteria;Gammaproteobacteria;JTB148
JTB148	JTB148_5	CGTCACCGAAAGGTAAACCCTCCCG	Proteobacteria;Gammaproteobacteria;JTB148
JTB148	JTB148_6	GGTAAACCCTCCCGACAACTAGTTC	Proteobacteria;Gammaproteobacteria;JTB148
JTB148	JTB148_7	CTCGGGCCTTCTTCATACACGCGGT	Proteobacteria;Gammaproteobacteria;JTB148
JTB148	JTB148_8	AGTACTTTACAACCCTCGGGCCTTC	Proteobacteria;Gammaproteobacteria;JTB148
JTB148	JTB148_9	TTGTCCCAGAAAGTTGCCTTCGCCA	Proteobacteria;Gammaproteobacteria;JTB148
JTB148	JTB148_10	CCTCGGGCCTTCTTCATACACGCGG	Proteobacteria;Gammaproteobacteria;JTB148
JTB148	JTB148_11	TGTCCCAGAAAGTTGCCTTCGCCAT	Proteobacteria;Gammaproteobacteria;JTB148
JTB148	JTB148_12	CCGAAAGGTAAACCCTCCCGACAAC	Proteobacteria;Gammaproteobacteria;JTB148
JTB148	JTB148_13	CCTCCCGACAACTAGTTCTCATCGT	Proteobacteria;Gammaproteobacteria;JTB148
JTB148	JTB148_14	TCGGGCCTTCTTCATACACGCGGTA	Proteobacteria;Gammaproteobacteria;JTB148
JTB148	JTB148_15	ATAACAGCCTACGCGCGCTTTACGC	Proteobacteria;Gammaproteobacteria;JTB148
JTB148	JTB148_16	GTCCCAGAAAGTTGCCTTCGCCATT	Proteobacteria;Gammaproteobacteria;JTB148
JTB148	JTB148_17	CACCTCAGCGTCAGTATTGTCCCAG	Proteobacteria;Gammaproteobacteria;JTB148
JTB148	JTB148_18	GCACCTCAGCGTCAGTATTGTCCCA	Proteobacteria;Gammaproteobacteria;JTB148
JTB148	JTB148_19	ATTGTCCCAGAAAGTTGCCTTCGCC	Proteobacteria;Gammaproteobacteria;JTB148
JTB148	JTB148_20	TAACAGCCTACGCGCGCTTTACGCC	Proteobacteria;Gammaproteobacteria;JTB148
JTB148	JTB148_21	CGCACCTCAGCGTCAGTATTGTCCC	Proteobacteria;Gammaproteobacteria;JTB148
JTB148	JTB148_22	CCCTCGGGCCTTCTTCATACACGCG	Proteobacteria;Gammaproteobacteria;JTB148
JTB148	JTB148_23	CGAAAGGTAAACCCTCCCGACAACT	Proteobacteria;Gammaproteobacteria;JTB148
JTB148	JTB148_24	ACCGAAAGGTAAACCCTCCCGACAA	Proteobacteria;Gammaproteobacteria;JTB148
JTB148	JTB148_25	AATAACAGCCTACGCGCGCTTTACG	Proteobacteria;Gammaproteobacteria;JTB148
Sulfitobacter	Sulfitobacter_1	TAGTGGCACAGGATGTCAAGGGTTG	Proteobacteria;Alphaproteobacteria;Rhodobacterales_Rhodobacteriaceae_1;Roseobacter_Sulfitobacter
Sulfitobacter	Sulfitobacter_2	CGGGATTTCACCCCCTACTTTCTGA	Proteobacteria;Alphaproteobacteria;Rhodobacterales_Rhodobacteriaceae_1;Roseobacter_Sulfitobacter
Sulfitobacter	Sulfitobacter_3	AGGGAACGTACCATCTCTGGTAGTG	Proteobacteria;Alphaproteobacteria;Rhodobacterales_Rhodobacteriaceae_1;Roseobacter_Sulfitobacter
Sulfitobacter	Sulfitobacter_4	GTAGTGGCACAGGATGTCAAGGGTT	Proteobacteria;Alphaproteobacteria;Rhodobacterales_Rhodobacteriaceae_1;Roseobacter_Sulfitobacter
Sulfitobacter	Sulfitobacter_5	TCGGGATTTCACCCCCTACTTTCTG	Proteobacteria;Alphaproteobacteria;Rhodobacterales_Rhodobacteriaceae_1;Roseobacter_Sulfitobacter
Sulfitobacter	Sulfitobacter_6	CCCTAGCGAAAGTGCTTTACGACCC	Proteobacteria;Alphaproteobacteria;Rhodobacterales_Rhodobacteriaceae_1;Roseobacter_Sulfitobacter
Sulfitobacter	Sulfitobacter_7	CCTAGCGAAAGTGCTTTACGACCCT	Proteobacteria;Alphaproteobacteria;Rhodobacterales_Rhodobacteriaceae_1;Roseobacter_Sulfitobacter
Sulfitobacter	Sulfitobacter_8	GGTAGTGGCACAGGATGTCAAGGGT	Proteobacteria;Alphaproteobacteria;Rhodobacterales_Rhodobacteriaceae_1;Roseobacter_Sulfitobacter
Sulfitobacter	Sulfitobacter_9	TGGTAGTGGCACAGGATGTCAAGGG	Proteobacteria;Alphaproteobacteria;Rhodobacterales_Rhodobacteriaceae_1;Roseobacter_Sulfitobacter
Sulfitobacter	Sulfitobacter_10	GTACCATCTCTGGTAGTGGCACAGG	Proteobacteria;Alphaproteobacteria;Rhodobacterales_Rhodobacteriaceae_1;Roseobacter_Sulfitobacter
Sulfitobacter	Sulfitobacter_11	CTCGGGATTTCACCCCCTACTTTCT	Proteobacteria;Alphaproteobacteria;Rhodobacterales_Rhodobacteriaceae_1;Roseobacter_Sulfitobacter
Sulfitobacter	Sulfitobacter_12	AGGAGTTTAGGAGGCAGTTCCGAGG	Proteobacteria;Alphaproteobacteria;Rhodobacterales_Rhodobacteriaceae_1;Roseobacter_Sulfitobacter
Sulfitobacter	Sulfitobacter_13	TCCCTAGCGAAAGTGCTTTACGACC	Proteobacteria;Alphaproteobacteria;Rhodobacterales_Rhodobacteriaceae_1;Roseobacter_Sulfitobacter
Sulfitobacter	Sulfitobacter_14	TTTAGGAGGCAGTTCCGAGGTTGAG	Proteobacteria;Alphaproteobacteria;Rhodobacterales_Rhodobacteriaceae_1;Roseobacter_Sulfitobacter
Sulfitobacter	Sulfitobacter_15	CAGGAGTTTAGGAGGCAGTTCCGAG	Proteobacteria;Alphaproteobacteria;Rhodobacterales_Rhodobacteriaceae_1;Roseobacter_Sulfitobacter
Sulfitobacter	Sulfitobacter_16	CCTCGGGATTTCACCCCCTACTTTC	Proteobacteria;Alphaproteobacteria;Rhodobacterales_Rhodobacteriaceae_1;Roseobacter_Sulfitobacter
Sulfitobacter	Sulfitobacter_17	CTGGTAGTGGCACAGGATGTCAAGG	Proteobacteria;Alphaproteobacteria;Rhodobacterales_Rhodobacteriaceae_1;Roseobacter_Sulfitobacter
Sulfitobacter	Sulfitobacter_18	CGTACCATCTCTGGTAGTGGCACAG	Proteobacteria;Alphaproteobacteria;Rhodobacterales_Rhodobacteriaceae_1;Roseobacter_Sulfitobacter
Sulfitobacter	Sulfitobacter_19	TTAGGAGGCAGTTCCGAGGTTGAGC	Proteobacteria;Alphaproteobacteria;Rhodobacterales_Rhodobacteriaceae_1;Roseobacter_Sulfitobacter
Sulfitobacter	Sulfitobacter_20	CCATCTCTGGTAGTGGCACAGGATG	Proteobacteria;Alphaproteobacteria;Rhodobacterales_Rhodobacteriaceae_1;Roseobacter_Sulfitobacter
Sulfitobacter	Sulfitobacter_21	GTTTAGGAGGCAGTTCCGAGGTTGA	Proteobacteria;Alphaproteobacteria;Rhodobacterales_Rhodobacteriaceae_1;Roseobacter_Sulfitobacter
Sulfitobacter	Sulfitobacter_22	GAGTTTAGGAGGCAGTTCCGAGGTT	Proteobacteria;Alphaproteobacteria;Rhodobacterales_Rhodobacteriaceae_1;Roseobacter_Sulfitobacter
Sulfitobacter	Sulfitobacter_23	GGAGTTTAGGAGGCAGTTCCGAGGT	Proteobacteria;Alphaproteobacteria;Rhodobacterales_Rhodobacteriaceae_1;Roseobacter_Sulfitobacter
Sulfitobacter	Sulfitobacter_24	CCAGGAGTTTAGGAGGCAGTTCCGA	Proteobacteria;Alphaproteobacteria;Rhodobacterales_Rhodobacteriaceae_1;Roseobacter_Sulfitobacter
Sulfitobacter	Sulfitobacter_25	TAGGAGGCAGTTCCGAGGTTGAGCC	Proteobacteria;Alphaproteobacteria;Rhodobacterales_Rhodobacteriaceae_1;Roseobacter_Sulfitobacter
Roseobacter_A	Roseobacter_A_1	TACTTTCTGGTCCGCCTACGCGCGC	Proteobacteria;Alphaproteobacteria;Rhodobacterales_Rhodobacteriaceae_1;
Roseobacter_A	Roseobacter_A_2	CCATACTTTCTGGTCCGCCTACGCG	Proteobacteria;Alphaproteobacteria;Rhodobacterales_Rhodobacteriaceae_1;
Roseobacter_A	Roseobacter_A_3	CATACTTTCTGGTCCGCCTACGCGC	Proteobacteria;Alphaproteobacteria;Rhodobacterales_Rhodobacteriaceae_1;
Roseobacter_A	Roseobacter_A_4	ATACTTTCTGGTCCGCCTACGCGCG	Proteobacteria;Alphaproteobacteria;Rhodobacterales_Rhodobacteriaceae_1;
Roseobacter_A	Roseobacter_A_5	CCGGGATTTCACCCCATACTTTCTG	Proteobacteria;Alphaproteobacteria;Rhodobacterales_Rhodobacteriaceae_1;
Roseobacter_A	Roseobacter_A_6	CCCGGGATTTCACCCCATACTTTCT	Proteobacteria;Alphaproteobacteria;Rhodobacterales_Rhodobacteriaceae_1;
Roseobacter_A	Roseobacter_A_7	CCCCGGGATTTCACCCCATACTTTC	Proteobacteria;Alphaproteobacteria;Rhodobacterales_Rhodobacteriaceae_1;
Roseobacter_A	Roseobacter_A_8	CCCATACTTTCTGGTCCGCCTACGC	Proteobacteria;Alphaproteobacteria;Rhodobacterales_Rhodobacteriaceae_1;
Roseobacter_A	Roseobacter_A_9	GCCCCGGGATTTCACCCCATACTTT	Proteobacteria;Alphaproteobacteria;Rhodobacterales_Rhodobacteriaceae_1;
Roseobacter_A	Roseobacter_A_10	TATGAGGCAGTTCCGGGGTTGAGCC	Proteobacteria;Alphaproteobacteria;Rhodobacterales_Rhodobacteriaceae_1;
Roseobacter_A	Roseobacter_A_11	TTATGAGGCAGTTCCGGGGTTGAGC	Proteobacteria;Alphaproteobacteria;Rhodobacterales_Rhodobacteriaceae_1;
Roseobacter_A	Roseobacter_A_12	CCCCATACTTTCTGGTCCGCCTACG	Proteobacteria;Alphaproteobacteria;Rhodobacterales_Rhodobacteriaceae_1;
Roseobacter_A	Roseobacter_A_13	AGCCCCGGGATTTCACCCCATACTT	Proteobacteria;Alphaproteobacteria;Rhodobacterales_Rhodobacteriaceae_1;
Roseobacter_A	Roseobacter_A_14	CCAGGAGTTTATGAGGCAGTTCCGG	Proteobacteria;Alphaproteobacteria;Rhodobacterales_Rhodobacteriaceae_1;
Roseobacter_A	Roseobacter_A_15	CAGGAGTTTATGAGGCAGTTCCGGG	Proteobacteria;Alphaproteobacteria;Rhodobacterales_Rhodobacteriaceae_1;
Roseobacter_A	Roseobacter_A_16	TTTATGAGGCAGTTCCGGGGTTGAG	Proteobacteria;Alphaproteobacteria;Rhodobacterales_Rhodobacteriaceae_1;
Roseobacter_A	Roseobacter_A_17	ACCAGGAGTTTATGAGGCAGTTCCG	Proteobacteria;Alphaproteobacteria;Rhodobacterales_Rhodobacteriaceae_1;
Roseobacter_A	Roseobacter_A_18	ATGAGGCAGTTCCGGGGTTGAGCCC	Proteobacteria;Alphaproteobacteria;Rhodobacterales_Rhodobacteriaceae_1;
Roseobacter_A	Roseobacter_A_19	TGAGGCAGTTCCGGGGTTGAGCCCC	Proteobacteria;Alphaproteobacteria;Rhodobacterales_Rhodobacteriaceae_1;
Roseobacter_A	Roseobacter_A_20	ACCCCATACTTTCTGGTCCGCCTAC	Proteobacteria;Alphaproteobacteria;Rhodobacterales_Rhodobacteriaceae_1;
Roseobacter_A	Roseobacter_A_21	CACCCCATACTTTCTGGTCCGCCTA	Proteobacteria;Alphaproteobacteria;Rhodobacterales_Rhodobacteriaceae_1;
Roseobacter_A	Roseobacter_A_22	TTTCACCCCATACTTTCTGGTCCGC	Proteobacteria;Alphaproteobacteria;Rhodobacterales_Rhodobacteriaceae_1;
Roseobacter_A	Roseobacter_A_23	TTCACCCCATACTTTCTGGTCCGCC	Proteobacteria;Alphaproteobacteria;Rhodobacterales_Rhodobacteriaceae_1;
Roseobacter_A	Roseobacter_A_24	TCACCCCATACTTTCTGGTCCGCCT	Proteobacteria;Alphaproteobacteria;Rhodobacterales_Rhodobacteriaceae_1;
Roseobacter_A	Roseobacter_A_25	CGGGATTTCACCCCATACTTTCTGG	Proteobacteria;Alphaproteobacteria;Rhodobacterales_Rhodobacteriaceae_1;
Roseobacter_B	Roseobacter_B_1	ACTAGATCTCTCTAGCGGTCCAAGG	Proteobacteria;Alphaproteobacteria;Rhodobacterales_Rhodobacteriaceae_1;uncultured
Roseobacter_B	Roseobacter_B_2	AGTTGCAAGCAACCCGACGACTGGC	Proteobacteria;Alphaproteobacteria;Rhodobacterales_Rhodobacteriaceae_1;uncultured
Roseobacter_B	Roseobacter_B_3	GAGTTGCAAGCAACCCGACGACTGG	Proteobacteria;Alphaproteobacteria;Rhodobacterales_Rhodobacteriaceae_1;uncultured
Roseobacter_B	Roseobacter_B_4	CCGAGGCTATTCCATAGAGAAGGGT	Proteobacteria;Alphaproteobacteria;Rhodobacterales_Rhodobacteriaceae_1;uncultured
Roseobacter_B	Roseobacter_B_5	CGAGTTGCAAGCAACCCGACGACTG	Proteobacteria;Alphaproteobacteria;Rhodobacterales_Rhodobacteriaceae_1;uncultured
Roseobacter_B	Roseobacter_B_6	CCCGAGGCTATTCCATAGAGAAGGG	Proteobacteria;Alphaproteobacteria;Rhodobacterales_Rhodobacteriaceae_1;uncultured
Roseobacter_B	Roseobacter_B_7	AGCAACCCGACGACTGGCATTCATC	Proteobacteria;Alphaproteobacteria;Rhodobacterales_Rhodobacteriaceae_1;uncultured
Roseobacter_B	Roseobacter_B_8	GTTGCAAGCAACCCGACGACTGGCA	Proteobacteria;Alphaproteobacteria;Rhodobacterales_Rhodobacteriaceae_1;uncultured
Roseobacter_B	Roseobacter_B_9	TCCCGAGGCTATTCCATAGAGAAGG	Proteobacteria;Alphaproteobacteria;Rhodobacterales_Rhodobacteriaceae_1;uncultured
Roseobacter_B	Roseobacter_B_10	CCCTTACGGTTGGCGCACGGCCTTC	Proteobacteria;Alphaproteobacteria;Rhodobacterales_Rhodobacteriaceae_1;uncultured
Roseobacter_B	Roseobacter_B_11	TCACCAAGTTGCAAGCAACCTGACG	Proteobacteria;Alphaproteobacteria;Rhodobacterales_Rhodobacteriaceae_1;uncultured
Roseobacter_B	Roseobacter_B_12	TCAAAAGGCAGTTCCAGGGTTGAGC	Proteobacteria;Alphaproteobacteria;Rhodobacterales_Rhodobacteriaceae_1;uncultured
Roseobacter_B	Roseobacter_B_13	CATAGAGAAGGGTATGTTCCCACGC	Proteobacteria;Alphaproteobacteria;Rhodobacterales_Rhodobacteriaceae_1;uncultured
Roseobacter_B	Roseobacter_B_14	CCATAGAGAAGGGTATGTTCCCACG	Proteobacteria;Alphaproteobacteria;Rhodobacterales_Rhodobacteriaceae_1;uncultured
Roseobacter_B	Roseobacter_B_15	GTCCGCCGCTCCCACCCGAAGGTGA	Proteobacteria;Alphaproteobacteria;Rhodobacterales_Rhodobacteriaceae_1;uncultured
Roseobacter_B	Roseobacter_B_16	TGCAAGCAACCCGACGACTGGCATT	Proteobacteria;Alphaproteobacteria;Rhodobacterales_Rhodobacteriaceae_1;uncultured
Roseobacter_B	Roseobacter_B_17	CAAGCAACCCGACGACTGGCATTCA	Proteobacteria;Alphaproteobacteria;Rhodobacterales_Rhodobacteriaceae_1;uncultured
Roseobacter_B	Roseobacter_B_18	GCAAGCAACCCGACGACTGGCATTC	Proteobacteria;Alphaproteobacteria;Rhodobacterales_Rhodobacteriaceae_1;uncultured
Roseobacter_B	Roseobacter_B_19	AAGCAACCCGACGACTGGCATTCAT	Proteobacteria;Alphaproteobacteria;Rhodobacterales_Rhodobacteriaceae_1;uncultured
Roseobacter_B	Roseobacter_B_20	AGCAACCTGACGACTGGCATTCATC	Proteobacteria;Alphaproteobacteria;Rhodobacterales_Rhodobacteriaceae_1;uncultured
Roseobacter_B	Roseobacter_B_21	TTGCAAGCAACCCGACGACTGGCAT	Proteobacteria;Alphaproteobacteria;Rhodobacterales_Rhodobacteriaceae_1;uncultured
Roseobacter_B	Roseobacter_B_22	TACGGTTGGCGCACGGCCTTCGGGT	Proteobacteria;Alphaproteobacteria;Rhodobacterales_Rhodobacteriaceae_1;uncultured
Roseobacter_B	Roseobacter_B_23	CCGCCGCTCCCACCCGAAGGTGAGC	Proteobacteria;Alphaproteobacteria;Rhodobacterales_Rhodobacteriaceae_1;uncultured
Roseobacter_B	Roseobacter_B_24	CCCCTTACGGTTGGCGCACGGCCTT	Proteobacteria;Alphaproteobacteria;Rhodobacterales_Rhodobacteriaceae_1;uncultured
Roseobacter_B	Roseobacter_B_25	GTCACCAAGTTGCAAGCAACCTGAC	Proteobacteria;Alphaproteobacteria;Rhodobacterales_Rhodobacteriaceae_1;uncultured
Loktanella	Loktanella_1	CGAGAAAACCGGATCTCTCCGGCGG	Proteobacteria;Alphaproteobacteria;Rhodobacterales_Rhodobacteriaceae_1;Loktanella
Loktanella	Loktanella_2	TTACGAGAAAACCGGATCTCTCCGG	Proteobacteria;Alphaproteobacteria;Rhodobacterales_Rhodobacteriaceae_1;Loktanella
Loktanella	Loktanella_3	CGGTCTCTTACGAGAAAACCGGATC	Proteobacteria;Alphaproteobacteria;Rhodobacterales_Rhodobacteriaceae_1;Loktanella
Loktanella	Loktanella_4	CCGGCGGTCCGAGGATGTCAAGGGT	Proteobacteria;Alphaproteobacteria;Rhodobacterales_Rhodobacteriaceae_1;Loktanella
Loktanella	Loktanella_5	CGGCGGTCCGAGGATGTCAAGGGTT	Proteobacteria;Alphaproteobacteria;Rhodobacterales_Rhodobacteriaceae_1;Loktanella
Loktanella	Loktanella_6	TACGAGAAAACCGGATCTCTCCGGC	Proteobacteria;Alphaproteobacteria;Rhodobacterales_Rhodobacteriaceae_1;Loktanella
Loktanella	Loktanella_7	ACGAGAAAACCGGATCTCTCCGGCG	Proteobacteria;Alphaproteobacteria;Rhodobacterales_Rhodobacteriaceae_1;Loktanella
Loktanella	Loktanella_8	TCCGGCGGTCCGAGGATGTCAAGGG	Proteobacteria;Alphaproteobacteria;Rhodobacterales_Rhodobacteriaceae_1;Loktanella
Loktanella	Loktanella_9	GAGAAAACCGGATCTCTCCGGCGGT	Proteobacteria;Alphaproteobacteria;Rhodobacterales_Rhodobacteriaceae_1;Loktanella
Loktanella	Loktanella_10	CTTACGAGAAAACCGGATCTCTCCG	Proteobacteria;Alphaproteobacteria;Rhodobacterales_Rhodobacteriaceae_1;Loktanella
Loktanella	Loktanella_11	AACCGGATCTCTCCGGCGGTCCGAG	Proteobacteria;Alphaproteobacteria;Rhodobacterales_Rhodobacteriaceae_1;Loktanella
Loktanella	Loktanella_12	ACCGGATCTCTCCGGCGGTCCGAGG	Proteobacteria;Alphaproteobacteria;Rhodobacterales_Rhodobacteriaceae_1;Loktanella
Loktanella	Loktanella_13	CTCCGGCGGTCCGAGGATGTCAAGG	Proteobacteria;Alphaproteobacteria;Rhodobacterales_Rhodobacteriaceae_1;Loktanella
Loktanella	Loktanella_14	CTCGGTCTCTTACGAGAAAACCGGA	Proteobacteria;Alphaproteobacteria;Rhodobacterales_Rhodobacteriaceae_1;Loktanella
Loktanella	Loktanella_15	CACTCGGTCTCTTACGAGAAAACCG	Proteobacteria;Alphaproteobacteria;Rhodobacterales_Rhodobacteriaceae_1;Loktanella
Loktanella	Loktanella_16	AAACCGGATCTCTCCGGCGGTCCGA	Proteobacteria;Alphaproteobacteria;Rhodobacterales_Rhodobacteriaceae_1;Loktanella
Loktanella	Loktanella_17	CTCACCTCTCTCGACCTCTAGACTG	Proteobacteria;Alphaproteobacteria;Rhodobacterales_Rhodobacteriaceae_1;Loktanella
Loktanella	Loktanella_18	TCTCCGGCGGTCCGAGGATGTCAAG	Proteobacteria;Alphaproteobacteria;Rhodobacterales_Rhodobacteriaceae_1;Loktanella
Loktanella	Loktanella_19	AGAAAACCGGATCTCTCCGGCGGTC	Proteobacteria;Alphaproteobacteria;Rhodobacterales_Rhodobacteriaceae_1;Loktanella
Loktanella	Loktanella_20	TAGTTTTGGAGGCCGTTCCGGGGTT	Proteobacteria;Alphaproteobacteria;Rhodobacterales_Rhodobacteriaceae_1;Loktanella
Loktanella	Loktanella_21	ACTCGGTCTCTTACGAGAAAACCGG	Proteobacteria;Alphaproteobacteria;Rhodobacterales_Rhodobacteriaceae_1;Loktanella
Loktanella	Loktanella_22	GGATCTCTCCGGCGGTCCGAGGATG	Proteobacteria;Alphaproteobacteria;Rhodobacterales_Rhodobacteriaceae_1;Loktanella
Loktanella	Loktanella_23	ATCTCTCCGGCGGTCCGAGGATGTC	Proteobacteria;Alphaproteobacteria;Rhodobacterales_Rhodobacteriaceae_1;Loktanella
Loktanella	Loktanella_24	AAAACCGGATCTCTCCGGCGGTCCG	Proteobacteria;Alphaproteobacteria;Rhodobacterales_Rhodobacteriaceae_1;Loktanella
Loktanella	Loktanella_25	GAAAACCGGATCTCTCCGGCGGTCC	Proteobacteria;Alphaproteobacteria;Rhodobacterales_Rhodobacteriaceae_1;Loktanella
Seohaeicola	Seohaeicola_1	ACACCCGAAGGTGCCGCTCGACTTG	Proteobacteria;Alphaproteobacteria;Rhodobacterales_Rhodobacteriaceae_1;Seohaeicola
Seohaeicola	Seohaeicola_2	GCCGCTACACCCGAAGGTGCCGCTC	Proteobacteria;Alphaproteobacteria;Rhodobacterales_Rhodobacteriaceae_1;Seohaeicola
Seohaeicola	Seohaeicola_3	CCGCTACACCCGAAGGTGCCGCTCG	Proteobacteria;Alphaproteobacteria;Rhodobacterales_Rhodobacteriaceae_1;Seohaeicola
Seohaeicola	Seohaeicola_4	GCTACACCCGAAGGTGCCGCTCGAC	Proteobacteria;Alphaproteobacteria;Rhodobacterales_Rhodobacteriaceae_1;Seohaeicola
Seohaeicola	Seohaeicola_5	CGCTACACCCGAAGGTGCCGCTCGA	Proteobacteria;Alphaproteobacteria;Rhodobacterales_Rhodobacteriaceae_1;Seohaeicola
Seohaeicola	Seohaeicola_6	CTACACCCGAAGGTGCCGCTCGACT	Proteobacteria;Alphaproteobacteria;Rhodobacterales_Rhodobacteriaceae_1;Seohaeicola
Seohaeicola	Seohaeicola_7	TACACCCGAAGGTGCCGCTCGACTT	Proteobacteria;Alphaproteobacteria;Rhodobacterales_Rhodobacteriaceae_1;Seohaeicola
Seohaeicola	Seohaeicola_8	CGCCGCTACACCCGAAGGTGCCGCT	Proteobacteria;Alphaproteobacteria;Rhodobacterales_Rhodobacteriaceae_1;Seohaeicola
Seohaeicola	Seohaeicola_9	CCGCCGCTACACCCGAAGGTGCCGC	Proteobacteria;Alphaproteobacteria;Rhodobacterales_Rhodobacteriaceae_1;Seohaeicola
Seohaeicola	Seohaeicola_10	CACCCGAAGGTGCCGCTCGACTTGC	Proteobacteria;Alphaproteobacteria;Rhodobacterales_Rhodobacteriaceae_1;Seohaeicola
Seohaeicola	Seohaeicola_11	ACCCGAAGGTGCCGCTCGACTTGCA	Proteobacteria;Alphaproteobacteria;Rhodobacterales_Rhodobacteriaceae_1;Seohaeicola
Seohaeicola	Seohaeicola_12	CAGGAGTTTTGGAGGCCGTTCCAGG	Proteobacteria;Alphaproteobacteria;Rhodobacterales_Rhodobacteriaceae_1;Seohaeicola
Seohaeicola	Seohaeicola_13	AGGAGTTTTGGAGGCCGTTCCAGGG	Proteobacteria;Alphaproteobacteria;Rhodobacterales_Rhodobacteriaceae_1;Seohaeicola
Seohaeicola	Seohaeicola_14	TCCGCCGCTACACCCGAAGGTGCCG	Proteobacteria;Alphaproteobacteria;Rhodobacterales_Rhodobacteriaceae_1;Seohaeicola
Seohaeicola	Seohaeicola_15	CCAGGAGTTTTGGAGGCCGTTCCAG	Proteobacteria;Alphaproteobacteria;Rhodobacterales_Rhodobacteriaceae_1;Seohaeicola
Seohaeicola	Seohaeicola_16	GTCCGCCGCTACACCCGAAGGTGCC	Proteobacteria;Alphaproteobacteria;Rhodobacterales_Rhodobacteriaceae_1;Seohaeicola
Seohaeicola	Seohaeicola_17	CAGGAGTTTTGGAGGCCGTTCCGGG	Proteobacteria;Alphaproteobacteria;Rhodobacterales_Rhodobacteriaceae_1;Seohaeicola
Seohaeicola	Seohaeicola_18	CGGCGAAAGAGCTTTACGACCCTAA	Proteobacteria;Alphaproteobacteria;Rhodobacterales_Rhodobacteriaceae_1;Seohaeicola
Seohaeicola	Seohaeicola_19	TCATCTCCGGCGAAAGAGCTTTACG	Proteobacteria;Alphaproteobacteria;Rhodobacterales_Rhodobacteriaceae_1;Seohaeicola
Seohaeicola	Seohaeicola_20	TCCGCTGCCTCCATTGCTGGTTGGC	Proteobacteria;Alphaproteobacteria;Rhodobacterales_Rhodobacteriaceae_1;Seohaeicola
Seohaeicola	Seohaeicola_21	GAAGGTGCCGCTCGACTTGCATGTG	Proteobacteria;Alphaproteobacteria;Rhodobacterales_Rhodobacteriaceae_1;Seohaeicola
Seohaeicola	Seohaeicola_22	CGTCCGCCGCTACACCCGAAGGTGC	Proteobacteria;Alphaproteobacteria;Rhodobacterales_Rhodobacteriaceae_1;Seohaeicola
Seohaeicola	Seohaeicola_23	ACCAGGAGTTTTGGAGGCCGTTCCA	Proteobacteria;Alphaproteobacteria;Rhodobacterales_Rhodobacteriaceae_1;Seohaeicola
Seohaeicola	Seohaeicola_24	CGAAGGTGCCGCTCGACTTGCATGT	Proteobacteria;Alphaproteobacteria;Rhodobacterales_Rhodobacteriaceae_1;Seohaeicola
Seohaeicola	Seohaeicola_25	ACCAGGAGTTTTGGAGGCCGTTCCG	Proteobacteria;Alphaproteobacteria;Rhodobacterales_Rhodobacteriaceae_1;Seohaeicola
Roseovarius	Roseovarius_1	GCTTACCCCCTCCCTAATACCGCGG	Proteobacteria;Alphaproteobacteria;Rhodobacterales_Rhodobacteriaceae_1;Roseovarius
Roseovarius	Roseovarius_2	TTACCCCCTCCCTAATACCGCGGCT	Proteobacteria;Alphaproteobacteria;Rhodobacterales_Rhodobacteriaceae_1;Roseovarius
Roseovarius	Roseovarius_3	TTCCCAAAAACGCTTACCCCCTCCC	Proteobacteria;Alphaproteobacteria;Rhodobacterales_Rhodobacteriaceae_1;Roseovarius
Roseovarius	Roseovarius_4	TCCCAAAAACGCTTACCCCCTCCCT	Proteobacteria;Alphaproteobacteria;Rhodobacterales_Rhodobacteriaceae_1;Roseovarius
Roseovarius	Roseovarius_5	CCCCCTCCCTAATACCGCGGCTGCC	Proteobacteria;Alphaproteobacteria;Rhodobacterales_Rhodobacteriaceae_1;Roseovarius
Roseovarius	Roseovarius_6	ATTCCCAAAAACGCTTACCCCCTCC	Proteobacteria;Alphaproteobacteria;Rhodobacterales_Rhodobacteriaceae_1;Roseovarius
Roseovarius	Roseovarius_7	ACGCTTACCCCCTCCCTAATACCGC	Proteobacteria;Alphaproteobacteria;Rhodobacterales_Rhodobacteriaceae_1;Roseovarius
Roseovarius	Roseovarius_8	CCTCCCTAATACCGCGGCTGCCGGC	Proteobacteria;Alphaproteobacteria;Rhodobacterales_Rhodobacteriaceae_1;Roseovarius
Roseovarius	Roseovarius_9	CTTACCCCCTCCCTAATACCGCGGC	Proteobacteria;Alphaproteobacteria;Rhodobacterales_Rhodobacteriaceae_1;Roseovarius
Roseovarius	Roseovarius_10	ACCCCCTCCCTAATACCGCGGCTGC	Proteobacteria;Alphaproteobacteria;Rhodobacterales_Rhodobacteriaceae_1;Roseovarius
Roseovarius	Roseovarius_11	CCCTAATACCGCGGCTGCCGGCACG	Proteobacteria;Alphaproteobacteria;Rhodobacterales_Rhodobacteriaceae_1;Roseovarius
Roseovarius	Roseovarius_12	AACGCTTACCCCCTCCCTAATACCG	Proteobacteria;Alphaproteobacteria;Rhodobacterales_Rhodobacteriaceae_1;Roseovarius
Roseovarius	Roseovarius_13	CCCCTCCCTAATACCGCGGCTGCCG	Proteobacteria;Alphaproteobacteria;Rhodobacterales_Rhodobacteriaceae_1;Roseovarius
Roseovarius	Roseovarius_14	TACCCCCTCCCTAATACCGCGGCTG	Proteobacteria;Alphaproteobacteria;Rhodobacterales_Rhodobacteriaceae_1;Roseovarius
Roseovarius	Roseovarius_15	CGCTTACCCCCTCCCTAATACCGCG	Proteobacteria;Alphaproteobacteria;Rhodobacterales_Rhodobacteriaceae_1;Roseovarius
Roseovarius	Roseovarius_16	CCCTCCCTAATACCGCGGCTGCCGG	Proteobacteria;Alphaproteobacteria;Rhodobacterales_Rhodobacteriaceae_1;Roseovarius
Roseovarius	Roseovarius_17	GCTGCCGGCACGGAATTAACCGGGG	Proteobacteria;Alphaproteobacteria;Rhodobacterales_Rhodobacteriaceae_1;Roseovarius
Roseovarius	Roseovarius_18	CCTACCTGCGCTTTACCCCCAGTAA	Proteobacteria;Alphaproteobacteria;Rhodobacterales_Rhodobacteriaceae_1;Roseovarius
Roseovarius	Roseovarius_19	CTCCCTAATACCGCGGCTGCCGGCA	Proteobacteria;Alphaproteobacteria;Rhodobacterales_Rhodobacteriaceae_1;Roseovarius
Roseovarius	Roseovarius_20	CCCAAAAACGCTTACCCCCTCCCTA	Proteobacteria;Alphaproteobacteria;Rhodobacterales_Rhodobacteriaceae_1;Roseovarius
Roseovarius	Roseovarius_21	GCCTACCTGCGCTTTACCCCCAGTA	Proteobacteria;Alphaproteobacteria;Rhodobacterales_Rhodobacteriaceae_1;Roseovarius
Roseovarius	Roseovarius_22	TCCCTAATACCGCGGCTGCCGGCAC	Proteobacteria;Alphaproteobacteria;Rhodobacterales_Rhodobacteriaceae_1;Roseovarius
Roseovarius	Roseovarius_23	AAACGCTTACCCCCTCCCTAATACC	Proteobacteria;Alphaproteobacteria;Rhodobacterales_Rhodobacteriaceae_1;Roseovarius
Roseovarius	Roseovarius_24	CGCCTACCTGCGCTTTACCCCCAGT	Proteobacteria;Alphaproteobacteria;Rhodobacterales_Rhodobacteriaceae_1;Roseovarius
Roseovarius	Roseovarius_25	CCAAAAACGCTTACCCCCTCCCTAA	Proteobacteria;Alphaproteobacteria;Rhodobacterales_Rhodobacteriaceae_1;Roseovarius
Jannaschia	Jannaschia_1	CAAAGGGCAAGCCCCGTGACGTCTG	Proteobacteria;Alphaproteobacteria;Rhodobacterales_Rhodobacteriaceae_1;Jannaschia
Jannaschia	Jannaschia_2	CCCTCTCGGGAAATCTCGATACACA	Proteobacteria;Alphaproteobacteria;Rhodobacterales_Rhodobacteriaceae_1;Jannaschia
Jannaschia	Jannaschia_3	ACCAAAGGGCAAGCCCCGTGACGTC	Proteobacteria;Alphaproteobacteria;Rhodobacterales_Rhodobacteriaceae_1;Jannaschia
Jannaschia	Jannaschia_4	GGCAAGCCCCGTGACGTCTGGCATT	Proteobacteria;Alphaproteobacteria;Rhodobacterales_Rhodobacteriaceae_1;Jannaschia
Jannaschia	Jannaschia_5	AGGGCAAGCCCCGTGACGTCTGGCA	Proteobacteria;Alphaproteobacteria;Rhodobacterales_Rhodobacteriaceae_1;Jannaschia
Jannaschia	Jannaschia_6	CAGCCGAACTGACGAAATCCCTCTC	Proteobacteria;Alphaproteobacteria;Rhodobacterales_Rhodobacteriaceae_1;Jannaschia
Jannaschia	Jannaschia_7	CGAACTGACGAAATCCCTCTCGGGA	Proteobacteria;Alphaproteobacteria;Rhodobacterales_Rhodobacteriaceae_1;Jannaschia
Jannaschia	Jannaschia_8	CACCAAAGGGCAAGCCCCGTGACGT	Proteobacteria;Alphaproteobacteria;Rhodobacterales_Rhodobacteriaceae_1;Jannaschia
Jannaschia	Jannaschia_9	AAGGGCAAGCCCCGTGACGTCTGGC	Proteobacteria;Alphaproteobacteria;Rhodobacterales_Rhodobacteriaceae_1;Jannaschia
Jannaschia	Jannaschia_10	CCAAAGGGCAAGCCCCGTGACGTCT	Proteobacteria;Alphaproteobacteria;Rhodobacterales_Rhodobacteriaceae_1;Jannaschia
Jannaschia	Jannaschia_11	TCCCTCTCGGGAAATCTCGATACAC	Proteobacteria;Alphaproteobacteria;Rhodobacterales_Rhodobacteriaceae_1;Jannaschia
Jannaschia	Jannaschia_12	GGGCAAGCCCCGTGACGTCTGGCAT	Proteobacteria;Alphaproteobacteria;Rhodobacterales_Rhodobacteriaceae_1;Jannaschia
Jannaschia	Jannaschia_13	AGCCGAACTGACGAAATCCCTCTCG	Proteobacteria;Alphaproteobacteria;Rhodobacterales_Rhodobacteriaceae_1;Jannaschia
Jannaschia	Jannaschia_14	GAACTGACGAAATCCCTCTCGGGAA	Proteobacteria;Alphaproteobacteria;Rhodobacterales_Rhodobacteriaceae_1;Jannaschia
Jannaschia	Jannaschia_15	GCCGAACTGACGAAATCCCTCTCGG	Proteobacteria;Alphaproteobacteria;Rhodobacterales_Rhodobacteriaceae_1;Jannaschia
Jannaschia	Jannaschia_16	CCGAACTGACGAAATCCCTCTCGGG	Proteobacteria;Alphaproteobacteria;Rhodobacterales_Rhodobacteriaceae_1;Jannaschia
Jannaschia	Jannaschia_17	AAAGGGCAAGCCCCGTGACGTCTGG	Proteobacteria;Alphaproteobacteria;Rhodobacterales_Rhodobacteriaceae_1;Jannaschia
Jannaschia	Jannaschia_18	ACACCAAAGGGCAAGCCCCGTGACG	Proteobacteria;Alphaproteobacteria;Rhodobacterales_Rhodobacteriaceae_1;Jannaschia
Jannaschia	Jannaschia_19	CCAGCCGAACTGACGAAATCCCTCT	Proteobacteria;Alphaproteobacteria;Rhodobacterales_Rhodobacteriaceae_1;Jannaschia
Jannaschia	Jannaschia_20	CCCGGGATTTCACCCCTCACTTAAT	Proteobacteria;Alphaproteobacteria;Rhodobacterales_Rhodobacteriaceae_1;Jannaschia
Jannaschia	Jannaschia_21	CCCCGGGATTTCACCCCTCACTTAA	Proteobacteria;Alphaproteobacteria;Rhodobacterales_Rhodobacteriaceae_1;Jannaschia
Jannaschia	Jannaschia_22	CTGACGAAATCCCTCTCGGGAAATC	Proteobacteria;Alphaproteobacteria;Rhodobacterales_Rhodobacteriaceae_1;Jannaschia
Jannaschia	Jannaschia_23	GCAAGCCCCGTGACGTCTGGCATTC	Proteobacteria;Alphaproteobacteria;Rhodobacterales_Rhodobacteriaceae_1;Jannaschia
Jannaschia	Jannaschia_24	CGAAATCCCTCTCGGGAAATCTCGA	Proteobacteria;Alphaproteobacteria;Rhodobacterales_Rhodobacteriaceae_1;Jannaschia
Jannaschia	Jannaschia_25	GACACCAAAGGGCAAGCCCCGTGAC	Proteobacteria;Alphaproteobacteria;Rhodobacterales_Rhodobacteriaceae_1;Jannaschia
Hyphomonas	Hyphomonas_1	GTCACCGACCGGCATGCCTGCCAAC	Proteobacteria;Alphaproteobacteria;Caulobacter_Hyphomonadaceae;Hyphomonas;Hyphomonas_1
Hyphomonas	Hyphomonas_2	CACCGACCGGCATGCCTGCCAACAA	Proteobacteria;Alphaproteobacteria;Caulobacter_Hyphomonadaceae;Hyphomonas;Hyphomonas_1
Hyphomonas	Hyphomonas_3	TCACCGACCGGCATGCCTGCCAACA	Proteobacteria;Alphaproteobacteria;Caulobacter_Hyphomonadaceae;Hyphomonas;Hyphomonas_1
Hyphomonas	Hyphomonas_4	CCGACCGGCATGCCTGCCAACAACT	Proteobacteria;Alphaproteobacteria;Caulobacter_Hyphomonadaceae;Hyphomonas;Hyphomonas_1
Hyphomonas	Hyphomonas_5	ACCGACCGGCATGCCTGCCAACAAC	Proteobacteria;Alphaproteobacteria;Caulobacter_Hyphomonadaceae;Hyphomonas;Hyphomonas_1
Hyphomonas	Hyphomonas_6	CGACCGGCATGCCTGCCAACAACTA	Proteobacteria;Alphaproteobacteria;Caulobacter_Hyphomonadaceae;Hyphomonas;Hyphomonas_1
Hyphomonas	Hyphomonas_7	CGTCACCGACCGGCATGCCTGCCAA	Proteobacteria;Alphaproteobacteria;Caulobacter_Hyphomonadaceae;Hyphomonas;Hyphomonas_1
Hyphomonas	Hyphomonas_8	CGTGGCCGCCTGCCTCCGAAGTTAG	Proteobacteria;Alphaproteobacteria;Caulobacter_Hyphomonadaceae;Hyphomonas;Hyphomonas_1
Hyphomonas	Hyphomonas_9	GCGTCACCGACCGGCATGCCTGCCA	Proteobacteria;Alphaproteobacteria;Caulobacter_Hyphomonadaceae;Hyphomonas;Hyphomonas_1
Hyphomonas	Hyphomonas_10	CCGTGGCCGCCTGCCTCCGAAGTTA	Proteobacteria;Alphaproteobacteria;Caulobacter_Hyphomonadaceae;Hyphomonas;Hyphomonas_1
Hyphomonas	Hyphomonas_11	GACCGGCATGCCTGCCAACAACTAG	Proteobacteria;Alphaproteobacteria;Caulobacter_Hyphomonadaceae;Hyphomonas;Hyphomonas_1
Hyphomonas	Hyphomonas_12	GCCGCCTGCCTCCGAAGTTAGCACA	Proteobacteria;Alphaproteobacteria;Caulobacter_Hyphomonadaceae;Hyphomonas;Hyphomonas_1
Hyphomonas	Hyphomonas_13	CCTGCCTCCGAAGTTAGCACAGCGT	Proteobacteria;Alphaproteobacteria;Caulobacter_Hyphomonadaceae;Hyphomonas;Hyphomonas_1
Hyphomonas	Hyphomonas_14	GGCCGCCTGCCTCCGAAGTTAGCAC	Proteobacteria;Alphaproteobacteria;Caulobacter_Hyphomonadaceae;Hyphomonas;Hyphomonas_1
Hyphomonas	Hyphomonas_15	CCGCCTGCCTCCGAAGTTAGCACAG	Proteobacteria;Alphaproteobacteria;Caulobacter_Hyphomonadaceae;Hyphomonas;Hyphomonas_1
Hyphomonas	Hyphomonas_16	CGCCTGCCTCCGAAGTTAGCACAGC	Proteobacteria;Alphaproteobacteria;Caulobacter_Hyphomonadaceae;Hyphomonas;Hyphomonas_1
Hyphomonas	Hyphomonas_17	TGCGTCACCGACCGGCATGCCTGCC	Proteobacteria;Alphaproteobacteria;Caulobacter_Hyphomonadaceae;Hyphomonas;Hyphomonas_1
Hyphomonas	Hyphomonas_18	ACCGCGATCGGTATGTCAAGGGTAG	Proteobacteria;Alphaproteobacteria;Caulobacter_Hyphomonadaceae;Hyphomonas;Hyphomonas_1
Hyphomonas	Hyphomonas_19	AACCGCGATCGGTATGTCAAGGGTA	Proteobacteria;Alphaproteobacteria;Caulobacter_Hyphomonadaceae;Hyphomonas;Hyphomonas_1
Hyphomonas	Hyphomonas_20	TGGCCGCCTGCCTCCGAAGTTAGCA	Proteobacteria;Alphaproteobacteria;Caulobacter_Hyphomonadaceae;Hyphomonas;Hyphomonas_1
Hyphomonas	Hyphomonas_21	GCCTGCCTCCGAAGTTAGCACAGCG	Proteobacteria;Alphaproteobacteria;Caulobacter_Hyphomonadaceae;Hyphomonas;Hyphomonas_1
Hyphomonas	Hyphomonas_22	GTGGCCGCCTGCCTCCGAAGTTAGC	Proteobacteria;Alphaproteobacteria;Caulobacter_Hyphomonadaceae;Hyphomonas;Hyphomonas_1
Hyphomonas	Hyphomonas_23	CGAAGTTAGCACAGCGTCTTCGGGT	Proteobacteria;Alphaproteobacteria;Caulobacter_Hyphomonadaceae;Hyphomonas;Hyphomonas_1
Hyphomonas	Hyphomonas_24	CTGCGTCACCGACCGGCATGCCTGC	Proteobacteria;Alphaproteobacteria;Caulobacter_Hyphomonadaceae;Hyphomonas;Hyphomonas_1
Hyphomonas	Hyphomonas_25	ACCGGCATGCCTGCCAACAACTAGC	Proteobacteria;Alphaproteobacteria;Caulobacter_Hyphomonadaceae;Hyphomonas;Hyphomonas_1
Ahrensia	Ahrensia_1	TACTGCCCGACGGCTAGCTTCCATC	Proteobacteria;Alphaproteobacteria;Rhizobiales_1;Phyllobacteriaceae;Ahrensia
Ahrensia	Ahrensia_2	ACTGCGCCACCGAACAGTATACTGC	Proteobacteria;Alphaproteobacteria;Rhizobiales_1;Phyllobacteriaceae;Ahrensia
Ahrensia	Ahrensia_3	ATACTGCCCGACGGCTAGCTTCCAT	Proteobacteria;Alphaproteobacteria;Rhizobiales_1;Phyllobacteriaceae;Ahrensia
Ahrensia	Ahrensia_4	TATACTGCCCGACGGCTAGCTTCCA	Proteobacteria;Alphaproteobacteria;Rhizobiales_1;Phyllobacteriaceae;Ahrensia
Ahrensia	Ahrensia_5	GTCTCCAGATACCGCGATCGGTATG	Proteobacteria;Alphaproteobacteria;Rhizobiales_1;Phyllobacteriaceae;Ahrensia
Ahrensia	Ahrensia_6	CTGTCTCCAGATACCGCGATCGGTA	Proteobacteria;Alphaproteobacteria;Rhizobiales_1;Phyllobacteriaceae;Ahrensia
Ahrensia	Ahrensia_7	TGTCTCCAGATACCGCGATCGGTAT	Proteobacteria;Alphaproteobacteria;Rhizobiales_1;Phyllobacteriaceae;Ahrensia
Ahrensia	Ahrensia_8	GTATACTGCCCGACGGCTAGCTTCC	Proteobacteria;Alphaproteobacteria;Rhizobiales_1;Phyllobacteriaceae;Ahrensia
Ahrensia	Ahrensia_9	ATACCGCGATCGGTATGTCAAGGGC	Proteobacteria;Alphaproteobacteria;Rhizobiales_1;Phyllobacteriaceae;Ahrensia
Ahrensia	Ahrensia_10	TCTGTCTCCAGATACCGCGATCGGT	Proteobacteria;Alphaproteobacteria;Rhizobiales_1;Phyllobacteriaceae;Ahrensia
Ahrensia	Ahrensia_11	TACCGCGATCGGTATGTCAAGGGCT	Proteobacteria;Alphaproteobacteria;Rhizobiales_1;Phyllobacteriaceae;Ahrensia
Ahrensia	Ahrensia_12	TAGATCGTCGCCATGGTAGGCCTTT	Proteobacteria;Alphaproteobacteria;Rhizobiales_1;Phyllobacteriaceae;Ahrensia
Ahrensia	Ahrensia_13	GATACCGCGATCGGTATGTCAAGGG	Proteobacteria;Alphaproteobacteria;Rhizobiales_1;Phyllobacteriaceae;Ahrensia
Ahrensia	Ahrensia_14	AGATACCGCGATCGGTATGTCAAGG	Proteobacteria;Alphaproteobacteria;Rhizobiales_1;Phyllobacteriaceae;Ahrensia
Ahrensia	Ahrensia_15	CCAGATACCGCGATCGGTATGTCAA	Proteobacteria;Alphaproteobacteria;Rhizobiales_1;Phyllobacteriaceae;Ahrensia
Ahrensia	Ahrensia_16	ATCTGTCTCCAGATACCGCGATCGG	Proteobacteria;Alphaproteobacteria;Rhizobiales_1;Phyllobacteriaceae;Ahrensia
Ahrensia	Ahrensia_17	ATAGATCGTCGCCATGGTAGGCCTT	Proteobacteria;Alphaproteobacteria;Rhizobiales_1;Phyllobacteriaceae;Ahrensia
[truncated: 347 more rows]
